# Supplementary material for: Evidence for allocentric boundary and goal direction information in the human entorhinal cortex and subiculum
Source: Nat Commun. 2019 Sep 5;10:4004. doi: 10.1038/s41467-019-11802-9 (PMC6728372; doi:10.1038/s41467-019-11802-9)
Supplement: Supplementary file 4 — Source Data [file 41467_2019_11802_MOESM4_ESM.xlsx]

## Sheet: Figure_1a
participant	JRD_start_ori	disparity	correct_count	rt
1	North	180	1	1.4725
1	North	90	1	5.545
1	North	270	0.5	3.506
1	South	180	0.5	5.706
1	South	270	1	1.7995
1	South	90	1	5.125
1	East	270	1	3.046
1	East	90	0.5	1.559
1	East	180	1	4.313
1	West	90	1	2.2195
1	West	270	0.5	3.893
1	West	180	1	1.726
2	North	180	1	3.64125
2	North	90	1	2.2055
2	North	270	0.75	2.62033
2	South	180	1	2.492
2	South	270	1	6.1915
2	South	90	0.75	3.27367
2	East	270	0.25	4.92
2	East	90	1	3.145
2	East	180	1	4.23175
2	West	90	1	3.79525
2	West	270	1	7.0785
2	West	180	0.5	7.1645
3	North	180	0.5	7.451
3	North	90	1	4.659
3	North	270	0.5	3.826
3	South	180	0.5	1.293
3	South	270	1	7.792
3	South	90	0.5	6.105
3	East	270	0.5	6.185
3	East	90	0.5	3.451
3	East	180	1	4.2045
3	West	90	0.5	5.384
3	West	270	0.5	4.332
3	West	180	0.5	4.066
4	North	180	0.8	5.56375
4	North	90	0.8	13.4837
4	North	270	0.8	9.231
4	South	180	0.8	4.32175
4	South	270	0.6	9.41067
4	South	90	0.4	16.5035
4	East	270	0.4	7.171
4	East	90	0.6	9.335
4	East	180	0.8	8.06325
4	West	90	0.8	8.47075
4	West	270	0.8	25.1515
4	West	180	1	3.792
5	North	180	1	2.9398
5	North	90	0.8	6.342
5	North	270	0.4	14.1215
5	South	180	0.6	2.49633
5	South	270	0.4	7.365
5	South	90	0.6	5.52167
5	East	270	0.6	4.82367
5	East	90	0.8	4.48525
5	East	180	1	2.934
5	West	90	0.6	7.47767
5	West	270	0.4	9.391
5	West	180	0.8	2.72725
6	North	180	0.5	8.364
6	North	90	0.5	5.8305
6	North	270	0.75	28.978
6	South	180	0.75	4.83367
6	South	270	0.75	13.6377
6	South	90	0.5	29.302
6	East	270	0.75	12.118
6	East	90	0.75	19.3297
6	East	180	0.5	6.3045
6	West	90	0.5	31.7615
6	West	270	1	53.5385
6	West	180	0.25	7.318
7	North	180	0.8	1.119
7	North	90	0.4	2.472
7	North	270	0.4	4.145
7	South	180	0.6	1.73633
7	South	270	0.6	2.243
7	South	90	0.8	2.525
7	East	270	0.4	8.357
7	East	90	0.8	2.35825
7	East	180	0.6	3.07
7	West	90	0.6	0.968
7	West	270	0.6	1.95933
7	West	180	0.4	1.445
8	North	180	1	3.935
8	North	90	0.75	5.81167
8	North	270	0.75	6.225
8	South	180	0.75	3.55333
8	South	270	0.75	4.20767
8	South	90	0.75	5.443
8	East	270	0.75	18.232
8	East	90	0.75	4.372
8	East	180	0.75	2.664
8	West	90	0.75	7.02033
8	West	270	0.75	5.252
8	West	180	0.75	4.01167
9	North	180	0.666667	3.286
9	North	90	0.666667	6.5715
9	North	270	0.333333	6.292
9	South	180	1	5.248
9	South	270	0.666667	7.3985
9	South	90	0.666667	7.0055
9	East	270	1	5.10567
9	East	90	1	7.154
9	East	180	0.666667	6.6455
9	West	90	0.666667	6.3055
9	West	270	0.333333	9.585
9	West	180	1	3.93233
11	North	180	0.5	2.025
11	North	90	1	1.679
11	North	270	0.5	1.385
11	South	180	0.5	0.812
11	South	270	0.5	2.222
11	South	90	0.5	1.559
11	East	270	0.5	2.893
11	East	90	0.5	2.545
11	East	180	0.5	1.888
11	West	90	0.5	1.559
11	West	270	0.5	1.479
11	West	180	0.5	1.572
12	North	180	1	2.266
12	North	90	0.5	5.413
12	North	270	0.5	2.732
12	South	180	0.5	2.412
12	South	270	0.5	4.371
12	South	90	1	1.627
12	East	270	0.5	1.439
12	East	90	1	1.439
12	East	180	1	1.626
12	West	90	0.5	2.225
12	West	270	1	2.426
12	West	180	1	2.2995
13	North	180	1	0.4655
13	North	90	1	0.9115
13	North	270	1	1.2055
13	South	180	1	0.9785
13	South	270	0.5	0.827
13	South	90	1	1.0955
13	East	270	0.5	1.361
13	East	90	1	1.12
13	East	180	0.5	0.784
13	West	90	0.5	1.094
13	West	270	1	1.639
13	West	180	1	0.8725
14	North	180	0.75	6.60667
14	North	90	0.75	4.78467
14	North	270	0.75	5.60733
14	South	180	1	3.322
14	South	270	0.75	13.2677
14	South	90	0.75	3.385
14	East	270	1	8.09475
14	East	90	0.5	9.0185
14	East	180	1	4.06725
14	West	90	0.75	8.64633
14	West	270	0.75	8.54433
14	West	180	0.5	4.985
15	North	180	1	4.3744
15	North	90	0.8	4.37175
15	North	270	0.6	15.7257
15	South	180	0.8	2.5855
15	South	270	0.8	8.588
15	South	90	0.6	13.0993
15	East	270	0.6	16.69
15	East	90	0.6	10.971
15	East	180	1	4.8412
15	West	90	0.8	5.96825
15	West	270	0.4	5.1385
15	West	180	1	4.0414
17	North	180	0.75	3.26633
17	North	90	0.75	5.89433
17	North	270	0.75	6.89467
17	South	180	0.75	4.28267
17	South	270	0.5	5.7095
17	South	90	0.75	4.479
17	East	270	0.5	15.697
17	East	90	0.75	4.403
17	East	180	1	3.83475
17	West	90	0.75	5.11833
17	West	270	1	6.0175
17	West	180	0.75	6.09167
18	North	180	0.75	2.71033
18	North	90	0.75	5.988
18	North	270	0.75	4.78533
18	South	180	0.75	2.341
18	South	270	0.25	3.972
18	South	90	1	3.13525
18	East	270	1	2.87125
18	East	90	1	4.0555
18	East	180	0.75	3.16267
18	West	90	0.75	7.32667
18	West	270	0.75	2.79467
18	West	180	0.75	5.523
19	North	180	0.5	2.279
19	North	90	1	3.538
19	North	270	0.5	5.878
19	South	180	0.5	1.386
19	South	270	0.5	3.227
19	South	90	0.5	2.945
19	East	270	1	8.3655
19	East	90	0.5	3.625
19	East	180	0.5	1.892
19	West	90	0.5	3.132
19	West	270	0.5	5.132
19	West	180	0.5	1.773
20	North	180	0.666667	4.092
20	North	90	0.666667	5.712
20	North	270	0.666667	5.0385
20	South	180	0.666667	3.3575
20	South	270	1	3.77233
20	South	90	0.666667	4.2455
20	East	270	0.666667	6.0515
20	East	90	1	4.76367
20	East	180	0.666667	1.6385
20	West	90	0.666667	3.1915
20	West	270	0.666667	3.6395
20	West	180	0.666667	1.392
21	North	180	0.75	4.99
21	North	90	1	4.94475
21	North	270	0.75	6.02467
21	South	180	0.5	5.624
21	South	270	0.75	7.14033
21	South	90	0.75	6.93633
21	East	270	0.75	6.70967
21	East	90	0.75	4.87
21	East	180	0.75	6.96667
21	West	90	0.75	4.89633
21	West	270	0.5	8.0705
21	West	180	1	3.672
22	North	180	0.666667	3.385
22	North	90	0.666667	4.6525
22	North	270	0.666667	2.792
22	South	180	1	2.38967
22	South	270	0.666667	3.5185
22	South	90	0.666667	4.8575
22	East	270	1	3.44333
22	East	90	1	2.49667
22	East	180	0.333333	2.519
22	West	90	1	4.332
22	West	270	0.666667	3.506
22	West	180	0.666667	3.185
24	North	180	0.5	5.7585
24	North	90	0.5	3.105
24	North	270	0.5	2.4995
24	South	180	0.75	2.096
24	South	270	0.25	2.159
24	South	90	0.75	2.54133
24	East	270	0.5	2.899
24	East	90	0.75	3.46067
24	East	180	0.75	3.54133
24	West	90	0.75	9.11333
24	West	270	0.25	3.171
24	West	180	0.5	1.491
25	North	180	0.666667	10.5715
25	North	90	0.333333	3.999
25	North	270	0.333333	8.41
25	South	180	0.666667	4.3725
25	South	270	0.333333	4.998
25	South	90	0.666667	2.806
25	East	270	0.666667	9.318
25	East	90	0.333333	5.931
25	East	180	0.666667	5.2175
25	West	90	0.666667	6.2235
25	West	270	0.333333	5.532
25	West	180	1	9.19767
26	North	180	0.75	6.66167
26	North	90	0.75	3.46
26	North	270	0.25	6.078
26	South	180	0.75	5.922
26	South	270	0.75	3.00267
26	South	90	0.75	3.72633
26	East	270	0.5	4.3245
26	East	90	1	2.75225
26	East	180	0.75	4.76767
26	West	90	0.75	3.46333
26	West	270	0.5	2.6925
26	West	180	0.5	6.076
27	North	180	1	3.05267
27	North	90	0.666667	3.7585
27	North	270	0.333333	2.918
27	South	180	0.666667	2.2055
27	South	270	0.333333	9.464
27	South	90	0.666667	3.113
27	East	270	0.333333	2.866
27	East	90	0.333333	3.453
27	East	180	1	2.448
27	West	90	0.666667	1.792
27	West	270	1	4.43467
27	West	180	0.666667	3.5785
28	North	180	0.75	2.92333
28	North	90	0.75	4.12267
28	North	270	0.75	4.36267
28	South	180	0.75	3.69633
28	South	270	0.75	8.377
28	South	90	1	6.53475
28	East	270	0.5	11.0585
28	East	90	0.25	6.373
28	East	180	0.5	3.725
28	West	90	1	3.62175
28	West	270	0.5	6.272
28	West	180	0.75	3.94067
29	North	180	1	1.44333
29	North	90	1	2.06133
29	North	270	0.666667	2.8455
29	South	180	0.666667	1.4985
29	South	270	0.666667	4.458
29	South	90	0.666667	3.166
29	East	270	0.333333	4.225
29	East	90	0.666667	3.4645
29	East	180	1	4.54967
29	West	90	1	2.33233
29	West	270	0.666667	1.9115
29	West	180	1	1.77633
30	North	180	0.666667	1.746
30	North	90	0.666667	2.772
30	North	270	0.666667	3.739
30	South	180	0.666667	3.199
30	South	270	0.333333	3.972
30	South	90	0.666667	2.992
30	East	270	0.666667	4.207
30	East	90	0.666667	2.6985
30	East	180	0.666667	4.126
30	West	90	0.333333	6.676
30	West	270	0.666667	2.3795
30	West	180	0.666667	5.344
31	North	180	0.5	1.945
31	North	90	1	7.4315
31	North	270	1	3.612
31	South	180	1	2.539
31	South	270	1	4.2115
31	South	90	0.5	2.319
31	East	270	1	2.3925
31	East	90	1	4.032
31	East	180	0.5	10.944
31	West	90	0.5	1.452
31	West	270	0.5	2.492
31	West	180	1	2.919

## Sheet: Figure_1b
0	0	0	0	0	0	0	0	0	0	0	0	0	0	0	0	0	0	0	0	0	0	0	0	0	0	0	0	0	0	0	0	0	0	0	0	0	0	0	0	0	0	0	0	0	0	0	0	0	0
0	0	0	0	0	0	0	0	0	0	0	0	0	0	0	0	0	0	0	0	0	0	0	0	0	0	0	0	0	0	0	0	0	0	0	0	0	0	0	0	0	0	0	0	0	0	0	0	0	0
0	0	0	0	0	0	0	0	0	0	0	0	0	0	0	0	0	0	0	0	0	0	0	0	0	0	0	0	0	0	0	0	0	0	0	0	0	0	0	0	0	0	0	0	0	0	0	0	0	0
0	0	0	0	0	0	0	0	0	0	0	0	0	0	0	0	0	0	0	0	0	0	0	0	0	0	0	0	0	0	0	0	0	0	0	0	0	0	0	0	0	0	0	0	0	0	0	0	0	0
0	0	0	0	0	0	0	0	0	0	0	0	0	0	0	0	0	0	0	0	0	0	0	0	0	0	0	0	0	0	0	0	0	0	0	0	0	0	0	0	0	0	0	0	0	0	0	0	0	0
0	0	0	0	0	0	0	0	0	0	0	0	0	0	0	0	0	0	0	0	0	0	0	0	0	0	0	0	0	0	0	0	0	0	0	0	0	0	0	0	0	0	0	0	0	0	0	0	0	0
0	0	0	0	0	0	0	0	0	0	0	0	0	0	0	0	0	0	0	0	0	0	0	0	0	0	0	0	0	0	0	0	0	0	0	0	0	0	0	0	0	0	0	0	0	0	0	0	0	0
0	0	0	0	0	0	0	0	0	0	0	0	0	0	0	0	0	0	0	0	0	0	0	0	0	0	0	0	0	0	0	0	0	0	0	0	0	0	0	0	0	0	0	0	0	0	0	0	0	0
0	0	0	0	0	0	0	0	0	0	0	0	0	0	0	0	0	0	0	0	0	0	0	0	0	0	0	0	0	0	0	0	0	0	0	0	0	0	0	0	0	0	0	0	0	0	0	0	0	0
0	0	0	0	0	0	0	0	0	0	0	0	0	0	0	0	0	0	0	0	0	0	0	0	0	0	0	0	0	0	0	0	0	0	0	0	0	0	0	0	0	0	0	0	0	0	0	0	0	0
0	0	0	0	0	0	0	0	0	0	0	0	0	0	0	0	0	0	0	0	0	0	0	0	0	0	0	0	0	0	0	0	0	0	0	0	0	0	0	0	0	0	0	0	0	0	0	0	0	0
0	0	0	0	0	0	0	0	0	0	0	0	0	0	0	0	0	0	0	0	0	0	0	0	0	0	0	0	0	0	0	0	0	0	0	0	0	0	0	0	0	0	0	0	0	0	0	0	0	0
0	0	0	0	0	0	0	0	0	0	0	0	0	0	0	0	0	0	0	0	0	0	0	0	0	0	0	0	0	0	0	0	0	0	0	0	0	0	0	0	0	0	0	0	0	0	0	0	0	0
0	0	0	0	0	0	0	0	0	0	0	0	0	0	0	0	0	0	0	0	0	0	0	0	0	0	0	0	0	0	0	0	0	0	0	0	0	0	0	0	0	0	0	0	0	0	0	0	0	0
0	0	0	0	0	0	0	0	0	0	0	0	0	0	0	0	0	0	0	0	0	0	0	0	0	0	0	0	0	0	0	0	0	0	0	0	0	0	0	0	0	0	0	0	0	0	0	0	0	0
0	0	0	0	0	0	0	0	0	0	0	0	0	0	0	0	0	0	0	0	0	0	0	0	0	0	0	0	0	0	0	0	0	0	0	0	0	0	0	0	0	0	0	0	0	0	0	0	0	0
0	0	0	0	0	0	0	0	0	0	0	0	0	0	0	0	0	0	0	0	0	0	0	0	0	0	0	0	0	0	0	0	0	0	0	0	0	0	0	0	0	0	0	0	0	0	0	0	0	0
0	0	0	0	0	0	0	0	0	0	0	0	0	0	0	0	0	0	0	0	0	0	0	0	0	0	0	0	0	0	0	0	0	0	0	0	0	0	0	0	0	0	0	0	0	0	0	0	0	0
0	0	0	0	0	0	0	0	0	0	0	0	0	0	0	0	0	0	0	0	0	0	0	0	0	0	0	0	0	0	0	0	0	0	0	0	0	0	0	0	0	0	0	0	0	0	0	0	0	0
0	0	0	0	0	0	0	0	0	0	0	0	0	0	0	0	0	0	0	0	0	0	0	0	0	0	0	0	0	0	0	0	0	0	0	0	0	0	0	0	0	0	0	0	0	0	0	0	0	0
0	0	0	0	0	0	0	0	0	0	0	0	0	0	0	0	0	0	0	0	0	0	0	0	0	0	0	0	0	0	0	0	0	0	0	0	0	0	0	0	0	0	0	0	0	0	0	0	0	0
0	0	0	0	0	0	0	0	0	0	0	0	0	0	0	0	0	0	0	0	0	0	0	0	0	0	0	0	0	0	0	0	0	0	0	0	0	0	0	0	0	0	0	0	0	0	0	0	0	0
0	0	0	0	0	0	0	0	0	0	0	0	0	0	0	0	0	0	0	0	0	0	0	0	0	0	0	0	0	0	0	0	0	0	0	0	0	0	0	0	0	0	0	0	0	0	0	0	0	0
0	0	0	0	0	0	0	0	0	0	0	0	0	0	0	0	0	0	0	0	0	0	0	0	0	0	0	0	0	0	0	0	0	0	0	0	0	0	0	0	0	0	0	0	0	0	0	0	0	0
0	0	0	0	0	0	0	0	0	0	0	0	0	0	0	0	0	0	0	0	0	0	0	0	0	0	0	0	0	0	0	0	0	0	0	0	0	0	0	0	0	0	0	0	0	0	0	0	0	0
0	0	0	0	0	0	0	0	0	0	0	0	0	0	0	0	0	0	0	0	0	0	0	0	0	0	0	0	0	0	0	0	0	0	0	0	0	0	0	0	0	0	0	0	0	0	0	0	0	0
0	0	0	0	0	0	0	0	0	0	0	0	0	0	0	0	0	0	0	0	0	0	0	0	0	0	0	0	0	0	0	0	0	0	0	0	0	0	0	0	0	0	0	0	0	0	0	0	0	0
0	0	0	0	0	0	0	0	0	0	0	0	0	0	0	0	0	0	0	0	0	0	0	0	0	0	0	0	0	0	0	0	0	0	0	0	0	0	0	0	0	0	0	0	0	0	0	0	0	0
0	0	0	0	0	0	0	0	0	0	0	0	0	0	0	0	0	0	0	0	0	0	0	0	0	0	0	0	0	0	0	0	0	0	0	0	0	0	0	0	0	0	0	0	0	0	0	0	0	0
0	0	0	0	0	0	0	0	0	0	0	0	0	0	0	0	0	0	0	0	0	0	0	0	0	0	0	0	0	0	0	0	0	0	0	0	0	0	0	0	0	0	0	0	0	0	0	0	0	0
0	0	0	0	0	0	0	0	0	0	0	0	0	0	0	0	0	0	0	0	0	0	0	0	0	0	0	0	0	0	0	0	0	0	0	0	0	0	0	0	0	0	0	0	0	0	0	5.54861e-05	0	0
0	0	0	0	0	0	0	0	0	0	0	0	0	0	0	0	0	0	0	0	0	0	0	0	0	0	0	0	0	0	0	0	0	0	0	0	0	0	0	0	0	0	0	0	0	0	1.15596e-06	0.00022599	0	0
0	0	0	0	0	0	0	0	0	0	0	0	0	0	0	0	0	0	0	0	0	0	0	0	0	0	0	0	0	0	0	0	0	0	0	0	0	0	0	0	0	0	0	0	0	0	0	1.38715e-05	0	0
0	0	0	0	0	0	0	0	0	0	0	0	0	0	0	0	0	0	0	0	0	0	0	0	0	0	0	0	0	0	0	0	0	0	0	0	0	0	0	0	0	0	0	0	0	0	0	1.38715e-05	0	0
0	0	0	0	0	0	0	0	0	0	0	0	0	0	0	0	0	0	0	0	0	0	0	0	0	0	0	0	0	0	0	0	0	0	0	0	0	0	0	0	0	0	0	0	0	0	0	1.32935e-05	0	0
0	0	0	0	0	0	0	0	0	0	0	0	0	0	0	0	0	0	0	0	0	0	0	0	0	0	0	0	0	0	0	0	0	0	0	0	0	0	0	0	0	0	0	0	0	0	0	1.44495e-05	0	0
0	0	0	0	0	0	0	0	0	0	0	0	0	0	0	0	0	0	0	0	0	0	0	0	0	0	0	0	0	0	0	0	0	0	0	0	0	0	0	0	0	0	0.000404875	0	0	0	0	1.38715e-05	0	0
0	0	0	0	0	0	0	0	0	0	0	0	0	0	0	0	0	0	0	0	0	0	0	0	0	0	0	0	0	0	0	0	0	0	0	0	0	0	0	0	0	0	3.55458e-05	0	0	0	0	1.38715e-05	0	0
0	0	0	0	0	0	0	0	0	0	0	0	0	0	0	0	0	0	0	0	0	0	0	0	0	0	0	0	0	0	0	0	0	0	0	0	0	0	0	0	0	0	1.90733e-05	0	0	0	0	9.82566e-06	0.000134091	1.44495e-05
0	0	0	0	0	0	0	0	0	0	0	0	0	0	0	0	0	0	0	0	0	0	0	0	0	0	0	0	0	0	0	0	0	0	0	0	0	0	0	0	0	0	1.79174e-05	0	0.000726232	0	0	0	6.21329e-05	2.31192e-05
0	0	0	0	0	0	0	0	0	0	0	0	0	0	0	0	0	0	0	0	0	0	0	0	0	0	0	0	0	0	0	0	0	0	0	0	0	0	0	0	0	0	1.93623e-05	0	4.42155e-05	2.34082e-05	1.87844e-05	5.57751e-05	1.44495e-05	0.00313265
0	0	0	0	0	0	0	0	0	0	0	0	0	0	0	0	0	0	0	0	0	0	0	0	0	0	0	0	0	0	0	0	0	0	0	0	0	0	0	0	0	0	0.000344476	0.000159522	3.55458e-05	5.54861e-05	5.60641e-05	6.09769e-05	6.50228e-05	0.000109816
0	0	0	0	0	0	0	0	0	0	0	0	0	0	0	0	0	0	0	0	0	0	0	0	0	0	0	0	0	0	0	0	0	0	0	0	0	0	0	0	0	5.8376e-05	0.000624218	0.000246508	0.000185532	0.000313843	0.00051787	0.000105481	0.00177613	0.000470187
0	0	0	0	0	0	0	0	0	0	0	0	0	0	0	0	0	0	0	0	0	0	0	0	0	0	0	0	0	0	0	0	0	0	0	0	0	0	0	0.000181486	0.00487844	0.00861942	0.00807467	0.00388981	0.00461112	0.0131811	0.0143622	0.00475909	0.00724845	0.0165398
0	0	0	0	0	0	0	0	0	0	0	0	0	0	0	0	0	0	0	0	0	0	0	0	0	0	0	0	0	0	0	0	0	0	0	0	0	0	0	0	2.57201e-05	0.0137802	0.0113423	0.0047036	0.00471487	0.0149645	0.033107	0.00598267	0.00601533	0.0120671
0	0	0	0	0	0	0	0	0	0	0	0	0	0	0	0	0	0	0	0	0	0	0	0	0	0	0	0	0	0	0	0	0	0	0	0	0	0	0	0	0.000152587	5.46191e-05	0.00335662	0.00109296	0.000149408	0.000505733	0.000656296	0.00070398	0.00127329	0.00247029
0	0	0	0	0	0	0	0	0	0	0	0	0	0	0	0	0	0	0	0	0	0	0	0	0	0	0	0	0	0	0	0	0	0	0	0	0	0	0	0	0	0.00124613	0.00148483	0.00056642	0.00016299	0.000456604	0.000927658	5.6642e-05	0.00163279	0.000916676
0	0	0	0	0	0	0	0	0	0	0	0	0	0	0	0	0	0	0	0	0	0	0	0	0	0	0	0	0	0	0	0	0	0	0	0	0	0	0	0	0	1.44495e-05	0.000567865	0.000297371	0.000291591	0.000542723	0.00168741	0.000713805	0.00121231	0.000281187
0	0	0	0	0	0	0	0	0	0	0	0	0	0	0	0	0	0	0	0	0	0	0	0	0	0	0	0	0	0	0	0	0	0	0	0	0	0	0	0	0	4.39265e-05	0.000269628	0.000170793	0.000525673	0.00126289	0.00287776	0.000927947	0.000279164	0.000371641
0	0	0	0	0	0	0	0	0	0	0	0	0	0	0	0	0	0	0	0	0	0	0	0	0	0	0	0	0	0	0	0	0	0	0	0	0	0	0	0	0	0	0.000895291	0.000279164	0.000379444	0.00168308	0.00104325	0.00104297	0.0003806	0.00377797
0	0	0	0	0	0	0	0	0	0	0	0	0	0	0	0	0	0	0	0	0	0	0	0	0	0	0	0	0	0	0	0	0	0	0	0	0	0	0	0	0	0	7.25365e-05	0.000660053	0.00111117	0.00136143	0.00241018	0.00167701	0.000582893	0.000373375
0	0	0	0	0	0	0	0	0	0	0	0	0	0	0	0	0	0	0	0	0	0	0	0	0	0	0	0	0	0	0	0	0	0	0	0	0	0	0	0	0	0	4.76834e-05	0.000285522	0.00105308	0.00691813	0.00521425	0.00217407	0.0008268	0.000372797
0	0	0	0	0	0	0	0	0	0	0	0	0	0	0	0	0	0	0	0	0	0	0	0	0	0	0	0	0	0	0	0	0	0	0	0	0	0	0	0	0	0	6.24218e-05	0.000129468	0.00129381	0.0250549	0.0129826	0.00189693	0.000385224	0.00136721
0	0	0	0	0	0	0	0	0	0	0	0	0	0	0	0	0	0	0	0	0	0	0	0	0	0	0	0	0	0	0	0	0	0	0	0	0	0	0	0	0	0	4.27705e-05	0.000843562	5.17292e-05	0.00444756	0.00484752	0.000846452	0.000387825	0.000335806
0	0	0	0	0	0	0	0	0	0	0	0	0	0	0	0	0	0	0	0	0	0	0	0	0	0	0	0	0	0	0	0	0	0	0	0	0	0	0	0	0	0	0.000173394	8.7853e-05	0.000221944	0.00403517	0.00734642	0.000357192	0.000610925	0.000782007
0	0	0	0	0	0	0	0	0	0	0	0	0	0	0	0	0	0	0	0	0	0	0	0	0	0	0	0	0	0	0	0	0	0	0	0	0	0	0	0	0	0	7.97612e-05	0.000221366	0.000796746	0.0141169	0.0279514	0.000862924	0.00208449	0.00185676
0	0	0	0	0	0	0	0	0	0	0	0	0	0	0	0	0	0	0	0	0	0	0	0	0	0	0	0	0	0	0	0	0	0	0	0	0	0	0	0	0	0	0	5.7798e-05	0.00032049	0.0154384	0.0206475	0.000751663	0.00473423	0.0014068
0	0	0	0	0	0	0	0	0	0	0	0	0	0	0	0	0	0	0	0	0	0	0	0	0	0	0	0	0	0	0	0	0	0	0	0	0	0	0	0	0	0	0.000233504	0.000197091	0.000136403	0.00831771	0.00510819	0.000362105	0.000379155	0.000320779
0	0	0	0	0	0	0	0	0	0	0	0	0	0	0	0	0	0	0	0	0	0	0	0	0	0	0	0	0	0	0	0	0	0	0	0	0	0	0	0	0	0	0	0.000100858	7.28255e-05	0.00664937	0.0060818	0.000540122	0.000931126	0.000324247
0	0	0	0	0	0	0	0	0	0	0	0	0	0	0	0	0	0	0	0	0	0	0	0	0	0	0	0	0	0	0	0	0	0	0	0	0	0	0	0	0	0	0	4.99953e-05	0.00020894	0.0107932	0.0134771	0.000458916	0.000106348	0.000543879
0	0	0	0	0	0	0	0	0	0	0	0	0	0	0	0	0	0	0	0	0	0	0	0	0	0	0	0	0	0	0	0	0	0	0	0	0	0	0	0	0	0	0	0	2.54311e-05	0.000757154	0.00152153	3.06329e-05	4.53714e-05	4.21925e-05
0	0	0	0	0	0	0	0	0	0	0	0	0	0	0	0	0	0	0	0	0	0	0	0	0	0	0	0	0	0	0	0	0	0	0	0	0	0	0	0	0	0	0	3.0055e-05	5.7798e-06	2.65871e-05	0.000248242	1.61834e-05	0	0
0	0	0	0	0	0	0	0	0	0	0	0	0	0	0	0	0	0	0	0	0	0	0	0	0	0	0	0	0	0	0	0	0	0	0	0	0	0	0	0	0	1.15596e-06	3.41008e-05	4.62384e-06	1.09816e-05	2.02293e-05	0	0	0	0
0	0	0	0	0	0	0	0	0	0	0	0	0	0	0	0	0	0	0	0	0	0	0	0	0	0	0	0	0	0	0	0	0	0	0	0	0	0	0	0	7.51374e-06	3.29449e-05	0	6.93576e-06	2.7743e-05	0	0	0	0	0
0	0	0	0	0	0	0	0	0	0	0	0	0	0	0	0	0	0	0	0	0	0	0	0	0	0	0	0	0	0	0	0	0	0	0	0	0	0	0	1.21376e-05	2.71651e-05	0	1.73394e-06	3.17889e-05	0	0	0	0	0	0
0	0	0	0	0	0	0	0	0	0	0	0	0	0	0	0	0	0	0	0	0	0	0	0	0	0	0	0	0	0	0	0	0	0	0	0	0	0	1.90733e-05	2.19632e-05	0	0	3.41008e-05	0	0	0	0	0	0	0
0	0	0	0	0	0	0	0	0	0	0	0	0	0	0	0	0	0	0	0	0	0	0	0	0	0	0	0	0	0	0	0	0	0	0	0	0	2.36972e-05	1.56055e-05	0	0	3.41008e-05	1.73394e-06	0	0	0	0	0	0	0
0	0	0	0	0	0	0	0	0	0	0	0	0	0	0	0	0	0	0	0	0	0	0	0	0	0	0	0	0	0	0	0	0	0	0	0	3.06329e-05	1.04036e-05	0	0	3.41008e-05	4.62384e-06	0	0	0	0	0	0	0	0
0	0	0	0	0	0	0	0	0	0	0	0	0	0	0	0	0	0	0	0	0	0	0	0	0	0	0	0	0	0	0	0	0	0	2.31192e-06	3.41008e-05	2.31192e-06	0	1.96513e-05	3.06329e-05	1.15596e-06	0	0	0	0	0	0	0	0	0
0	0	0	0	0	0	0	0	0	0	0	0	0	0	0	0	0	0	0	0	0	0	0	0	0	0	0	0	0	0	0	0	0	8.09172e-06	3.23669e-05	0	0	2.74541e-05	1.12706e-05	0	0	0	0	0	0	0	0	0	0	0
0	0	0	0	0	0	0	0	0	0	0	0	0	0	0	0	0	0	0	0	0	0	0	0	0	0	0	0	0	0	0	0	1.44495e-05	2.60091e-05	0	0	2.08073e-05	1.04036e-05	0	0	0	0	0	0	0	0	0	0	0	0
0	0	0	0	0	0	0	0	0	0	0	0	0	0	0	0	0	0	0	0	0	0	0	0	0	0	0	0	0	0	0	1.96513e-05	1.96513e-05	0	0	1.09816e-05	2.19632e-05	0	0	0	0	0	0	0	0	0	0	0	0	0
0	0	0	0	0	0	0	0	0	0	0	0	0	0	0	0	0	0	0	0	0	0	0	0	0	0	0	0	0	0	2.71651e-05	1.32935e-05	0	0	4.62384e-06	3.0055e-05	0	0	0	0	0	0	0	0	0	0	0	0	0	0
0	0	0	0	0	0	0	0	0	0	0	0	0	0	0	0	0	0	0	0	0	0	0	0	0	0	0	0	5.7798e-07	3.35228e-05	6.35778e-06	0	0	5.7798e-07	3.35228e-05	0	0	0	0	0	0	0	0	0	0	0	0	0	0	0
0	0	0	0	0	0	0	0	0	0	0	0	0	0	0	0	0	0	0	0	0	0	0	0	0	0	0	8.09172e-06	3.23669e-05	0	0	0	0	3.58348e-05	0	0	0	0	0	0	0	0	0	0	0	0	0	0	0	0
0	0	0	0	0	0	0	0	0	0	0	0	0	0	0	0	0	0	0	0	0	0	0	0	0	0	1.56055e-05	2.60091e-05	0	0	0	1.15596e-06	3.46788e-05	2.31192e-06	0	0	0	0	0	0	0	0	0	0	0	0	0	0	0	0
0	0	0	0	0	0	0	0	0	0	0	0	0	0	0	0	0	0	0	0	0	0	0	0	0	2.19632e-05	1.79174e-05	0	0	0	2.36972e-05	2.7743e-05	0	0	0	0	0	0	0	0	0	0	0	0	0	0	0	0	0	0
0	0	0	0	0	0	0	0	0	0	0	0	0	0	0	0	0	0	0	0	0	0	0	1.15596e-06	3.23669e-05	9.24768e-06	0	0	0	3.06329e-05	7.51374e-06	0	0	0	0	0	0	0	0	0	0	0	0	0	0	0	0	0	0	0
0	0	0	0	0	0	0	0	0	0	0	0	0	0	0	0	0	0	0	0	0	0	2.42752e-05	3.0055e-05	0	0	0	0	3.35228e-05	4.04586e-06	0	0	0	0	0	0	0	0	0	0	0	0	0	0	0	0	0	0	0	0
0	0	0	0	0	0	0	0	0	0	0	0	0	0	0	0	0	0	0	1.15596e-06	2.65871e-05	2.8899e-05	4.04586e-06	0	0	0	2.31192e-06	3.35228e-05	2.31192e-06	0	0	0	0	0	0	0	0	0	0	0	0	0	0	0	0	0	0	0	0	0
0	0	0	0	0	0	0	0	0	0	0	0	0	0	0	0	0	0	2.19632e-05	2.9477e-05	0	0	0	0	2.25412e-05	2.60091e-05	2.60091e-05	0	0	0	0	0	0	0	0	0	0	0	0	0	0	0	0	0	0	0	0	0	0	0
0	0	0	0	0	0	0	0	0	0	0	0	0	0	0	0	6.35778e-06	3.06329e-05	9.24768e-06	0	0	0	0	2.7743e-05	8.09172e-06	0	0	0	0	0	0	0	0	0	0	0	0	0	0	0	0	0	0	0	0	0	0	0	0	0
0	0	0	0	0	0	0	0	0	0	0	0	0	0	0	1.24266e-05	2.48531e-05	0	0	0	0	0	2.60091e-05	9.24768e-06	0	0	0	0	0	0	0	0	0	0	0	0	0	0	0	0	0	0	0	0	0	0	0	0	0	0
0	0	0	0	0	0	0	0	0	0	0	0	0	2.25412e-05	2.861e-05	9.53667e-06	0	0	0	0	0	2.48531e-05	1.04036e-05	0	0	0	0	0	0	0	0	0	0	0	0	0	0	0	0	0	0	0	0	0	0	0	0	0	0	0
0	0	0	0	0	0	0	0	0	0	0	1.90733e-05	2.861e-05	7.22475e-06	0	0	0	0	0	0	2.36972e-05	1.09816e-05	0	0	0	0	0	0	0	0	0	0	0	0	0	0	0	0	0	0	0	0	0	0	0	0	0	0	0	0
0	0	0	0	0	0	0	0	0	7.51374e-06	2.9477e-05	1.15596e-05	0	0	0	0	0	0	0	2.13853e-05	1.38715e-05	0	0	0	0	0	0	0	0	0	0	0	0	0	0	0	0	0	0	0	0	0	0	0	0	0	0	0	0	0
0	0	0	0	0	0	0	0	1.90733e-05	2.36972e-05	0	0	0	0	0	0	0	0	2.02293e-05	1.50275e-05	0	0	0	0	0	0	0	0	0	0	0	0	0	0	0	0	0	0	0	0	0	0	0	0	0	0	0	0	0	0
0	0	0	0	0	0	0	2.42752e-05	1.56055e-05	0	0	0	0	0	0	0	0	1.84954e-05	1.61834e-05	0	0	0	0	0	0	0	0	0	0	0	0	0	0	0	0	0	0	0	0	0	0	0	0	0	0	0	0	0	0	0
0	0	0	0	0	0	3.0055e-05	9.82566e-06	0	0	0	0	0	0	0	0	1.61834e-05	1.84954e-05	0	0	0	0	0	0	0	0	0	0	0	0	0	0	0	0	0	0	0	0	0	0	0	0	0	0	0	0	0	0	0	0
0	0	0	0	3.46788e-06	3.35228e-05	3.46788e-06	0	0	0	0	0	0	0	0	1.96513e-05	1.73394e-05	0	0	0	0	0	0	0	0	0	0	0	0	0	0	0	0	0	0	0	0	0	0	0	0	0	0	0	0	0	0	0	0	0
0	0	0	9.24768e-06	3.12109e-05	0	0	0	0	0	0	0	0	0	2.08073e-05	1.61834e-05	0	0	0	0	0	0	0	0	0	0	0	0	0	0	0	0	0	0	0	0	0	0	0	0	0	0	0	0	0	0	0	0	0	0
0	0	1.79174e-05	2.42752e-05	0	0	0	0	0	0	0	0	0	1.96513e-05	1.38715e-05	0	0	0	0	0	0	0	0	0	0	0	0	0	0	0	0	0	0	0	0	0	0	0	0	0	0	0	0	0	0	0	0	0	0	0
0	2.42752e-05	1.56055e-05	0	0	0	0	0	0	0	0	0	0	2.65871e-05	0	0	0	0	0	0	0	0	0	0	0	0	0	0	0	0	0	0	0	0	0	0	0	0	0	0	0	0	0	0	0	0	0	0	0	0
3.64127e-05	6.93576e-06	0	0	0	0	0	0	0	0	0	0	0	2.54311e-05	0	0	0	0	0	0	0	0	0	0	0	0	0	0	0	0	0	0	0	0	0	0	0	0	0	0	0	0	0	0	0	0	0	0	0	0
5.31742e-05	0	0	0	0	0	0	0	0	0	0	0	2.7743e-05	2.31192e-06	0	0	0	0	0	0	0	0	0	0	0	0	0	0	0	0	0	0	0	0	0	0	0	0	0	0	0	0	0	0	0	0	0	0	0	0
7.16695e-05	0	0	0	0	0	0	0	0	0	0	2.19632e-05	1.27156e-05	0	0	0	0	0	0	0	0	0	0	0	0	0	0	0	0	0	0	0	0	0	0	0	0	0	0	0	0	0	0	0	0	0	0	0	0	0
0.00010577	0	0	0	0	0	0	0	0	3.46788e-06	3.0055e-05	9.24768e-06	0	0	0	0	0	0	0	0	0	0	0	0	0	0	0	0	0	0	0	0	0	0	0	0	0	0	0	0	0	0	0	0	0	0	0	0	0	0
7.74493e-05	0	0	0	0	0	0	0	4.62384e-06	3.0055e-05	0	0	0	0	0	0	0	0	0	0	0	0	0	0	0	0	0	0	0	0	0	0	0	0	0	0	0	0	0	0	0	0	0	0	0	0	0	0	0	0
0.00123659	0	0	0	0	0	0	1.15596e-06	3.12109e-05	0	0	0	0	0	0	0	0	0	0	0	0	0	0	0	0	0	0	0	0	0	0	0	0	0	0	0	0	0	0	0	0	0	0	0	0	0	0	0	0	0
0.00513593	3.0055e-05	3.0055e-05	2.42752e-05	2.54311e-05	0.00326819	0.000187844	3.69907e-05	0	0	0	0	0	0	0	0	0	0	0	0	0	0	0	0	0	0	0	0	0	0	0	0	0	0	0	0	0	0	0	0	0	0	0	0	0	0	0	0	0	0
[truncated: 50 more columns]

## Sheet: Figure_1c
participant	Allo_goal_dir	Allo_goal_corr	Allo_Boundary	Allo_boundary_corr
1	E	0.944444	E	0.972222
1	N	0.986111	N	0.944444
1	S	0.944444	S	0.972222
1	W	1	W	0.986111
2	S	0.930556	S	0.986111
2	W	0.944444	W	0.930556
2	N	0.986111	N	0.958333
2	E	0.930556	E	0.916667
3	E	0.916667	E	0.888889
3	N	0.916667	N	0.902778
3	S	0.875	S	0.902778
3	W	0.888889	W	0.902778
4	E	0.833333	E	0.847222
4	N	0.847222	N	0.833333
4	S	0.875	S	0.916667
4	W	0.916667	W	0.875
5	E	0.944444	E	0.972222
5	N	0.986111	N	0.944444
5	W	0.944444	W	0.958333
5	S	0.958333	S	0.958333
6	E	0.930556	E	0.944444
6	N	0.944444	N	0.930556
6	S	0.958333	S	0.958333
6	W	0.958333	W	0.958333
7	E	0.972222	E	0.875
7	N	0.902778	N	0.944444
7	S	0.972222	S	0.986111
7	W	0.930556	W	0.972222
8	S	1	S	1
8	E	0.986111	E	1
8	W	0.986111	W	0.986111
8	N	1	N	0.986111
9	S	0.958333	S	0.972222
9	E	1	E	0.986111
9	N	0.958333	N	0.986111
9	W	0.972222	W	0.944444
11	S	0.944444	S	0.986111
11	N	0.972222	N	0.930556
11	E	0.944444	E	0.958333
11	W	0.972222	W	0.958333
12	E	0.986111	E	1
12	S	1	S	0.986111
12	W	0.972222	W	0.986111
12	N	1	N	0.986111
13	W	0.972222	W	0.944444
13	S	0.972222	S	0.972222
13	N	0.972222	N	1
13	E	0.944444	E	0.944444
14	S	0.972222	S	0.944444
14	N	0.944444	N	0.972222
14	W	0.944444	W	0.958333
14	E	0.986111	E	0.972222
15	E	1	E	0.986111
15	N	1	N	0.986111
15	S	0.972222	S	0.986111
15	W	0.972222	W	0.986111
17	E	0.958333	E	0.916667
17	N	0.888889	N	0.888889
17	S	1	S	0.986111
17	W	0.861111	W	0.916667
18	S	1	S	1
18	E	0.986111	E	1
18	N	0.986111	N	0.986111
18	W	1	W	0.986111
19	N	1	N	0.972222
19	E	0.986111	E	1
19	W	1	W	1
19	S	0.986111	S	1
20	W	0.958333	W	0.986111
20	N	0.958333	N	0.972222
20	E	0.986111	E	0.972222
20	S	1	S	0.972222
21	N	0.972222	N	0.944444
21	S	0.944444	S	0.916667
21	W	0.930556	W	0.888889
21	E	0.833333	E	0.930556
22	E	0.972222	E	0.958333
22	N	0.986111	N	0.972222
22	S	0.986111	S	0.972222
22	W	0.958333	W	1
24	W	1	W	0.972222
24	E	1	E	0.986111
24	N	0.972222	N	1
24	S	0.986111	S	1
25	E	0.986111	E	1
25	N	0.986111	N	0.972222
25	S	0.986111	S	1
25	W	1	W	0.986111
26	N	0.986111	N	0.916667
26	S	0.930556	S	0.944444
26	W	1	W	0.972222
26	E	0.902778	E	0.986111
27	W	0.972222	W	0.972222
27	N	0.986111	N	0.986111
27	E	0.958333	E	0.958333
27	S	0.986111	S	0.986111
28	W	0.958333	W	0.958333
28	S	0.930556	S	0.958333
28	N	0.958333	N	0.958333
28	E	0.986111	E	0.958333
29	N	0.972222	N	1
29	E	1	E	0.986111
29	S	1	S	0.958333
29	W	0.958333	W	0.986111
30	W	0.986111	W	1
30	S	0.986111	S	0.972222
30	E	0.986111	E	1
30	N	1	N	0.986111
31	W	0.972222	W	1
31	S	0.958333	S	0.972222
31	N	0.972222	N	0.958333
31	E	1	E	0.972222

## Sheet: Figure_2
subject_ercpost_allocentric_boundary	mean_accs_ercpost_allocentric_boundary	bootstrap_ercpost_allocentric_boundary	ci_ercpost_allocentric_boundary	subject_ercant_allocentric_boundary	mean_accs_ercant_allocentric_boundary	bootstrap_ercant_allocentric_boundary	ci_ercant_allocentric_boundary	subject_sub_post_allocentric_boundary	mean_accs_sub_post_allocentric_boundary	bootstrap_sub_post_allocentric_boundary	ci_sub_post_allocentric_boundary	subject_sub_ant_allocentric_boundary	mean_accs_sub_ant_allocentric_boundary	bootstrap_sub_ant_allocentric_boundary	ci_sub_ant_allocentric_boundary	subject_ercpost_allocentric_goal	mean_accs_ercpost_allocentric_goal	bootstrap_ercpost_allocentric_goal	ci_ercpost_allocentric_goal	subject_ercant_allocentric_goal	mean_accs_ercant_allocentric_goal	bootstrap_ercant_allocentric_goal	ci_ercant_allocentric_goal	subject_sub_post_allocentric_goal	mean_accs_sub_post_allocentric_goal	bootstrap_sub_post_allocentric_goal	ci_sub_post_allocentric_goal	subject_sub_ant_allocentric_goal	mean_accs_sub_ant_allocentric_goal	bootstrap_sub_ant_allocentric_goal	ci_sub_ant_allocentric_goal
1	0.28125	0.251488	0.265997	1	0.208333	0.231399	0.252976	1	0.302083	0.242932	0.265625	1	0.21875	0.224702	0.244792	1	0.25	0.214658	0.236235	1	0.354167	0.24256	0.263021	1	0.260417	0.227679	0.242932	1	0.229167	0.229539	0.25372
2	0.3125	0.251488		2	0.302083	0.231399		2	0.260417	0.24442		2	0.145833	0.227679		2	0.302083	0.216146		2	0.302083	0.24256		2	0.25	0.228051		2	0.28125	0.229539
3	0.239583	0.25186		3	0.291667	0.233259		3	0.291667	0.245908		3	0.21875	0.228051		3	0.28125	0.218006		3	0.28125	0.242932		3	0.385417	0.229167		3	0.291667	0.231771
4	0.197917	0.252604		4	0.354167	0.234375		4	0.375	0.24814		4	0.229167	0.228051		4	0.3125	0.219122		4	0.34375	0.244048		4	0.270833	0.229539		4	0.322917	0.232887
5	0.208333	0.254092		5	0.291667	0.236979		5	0.40625	0.249256		5	0.260417	0.228795		5	0.260417	0.219122		5	0.28125	0.244792		5	0.302083	0.229911		5	0.25	0.234003
6	0.25	0.254836		6	0.197917	0.237723		6	0.270833	0.249628		6	0.364583	0.229167		6	0.21875	0.222098		6	0.322917	0.245536		6	0.302083	0.229911		6	0.354167	0.234003
7	0.28125	0.255208		7	0.15625	0.238095		7	0.1875	0.249628		7	0.291667	0.229167		7	0.291667	0.22247		7	0.322917	0.245536		7	0.229167	0.229911		7	0.15625	0.235119
8	0.270833	0.255208		8	0.208333	0.238467		8	0.208333	0.25		8	0.239583	0.229539		8	0.28125	0.223214		8	0.291667	0.245908		8	0.208333	0.231027		8	0.177083	0.235491
9	0.302083	0.255208		9	0.28125	0.238467		9	0.229167	0.25		9	0.21875	0.230283		9	0.197917	0.223214		9	0.197917	0.24628		9	0.208333	0.231399		9	0.270833	0.235863
11	0.28125	0.25558		11	0.28125	0.238467		11	0.25	0.250372		11	0.25	0.230283		11	0.229167	0.223586		11	0.354167	0.246652		11	0.260417	0.231399		11	0.229167	0.235863
12	0.3125	0.25558		12	0.322917	0.238839		12	0.239583	0.251116		12	0.21875	0.231027		12	0.34375	0.223958		12	0.25	0.247024		12	0.197917	0.231771		12	0.1875	0.236235
13	0.270833	0.255952		13	0.302083	0.238839		13	0.229167	0.251488		13	0.28125	0.231399		13	0.145833	0.223958		13	0.197917	0.247024		13	0.28125	0.231771		13	0.322917	0.236235
14	0.21875	0.256324		14	0.229167	0.239211		14	0.375	0.251488		14	0.322917	0.231399		14	0.322917	0.223958		14	0.3125	0.247024		14	0.25	0.232143		14	0.197917	0.236607
15	0.28125	0.256324		15	0.333333	0.239583		15	0.25	0.251488		15	0.239583	0.231399		15	0.270833	0.223958		15	0.15625	0.247024		15	0.291667	0.232143		15	0.333333	0.236607
17	0.40625	0.256696		17	0.270833	0.239583		17	0.208333	0.25186		17	0.375	0.232143		17	0.25	0.22433		17	0.34375	0.247024		17	0.229167	0.232515		17	0.354167	0.236979
18	0.291667	0.256696		18	0.322917	0.239955		18	0.322917	0.25186		18	0.208333	0.232515		18	0.21875	0.22433		18	0.40625	0.247396		18	0.229167	0.232887		18	0.3125	0.236979
19	0.270833	0.257068		19	0.260417	0.239955		19	0.270833	0.252232		19	0.291667	0.232515		19	0.229167	0.224702		19	0.270833	0.247396		19	0.302083	0.232887		19	0.322917	0.236979
20	0.239583	0.257068		20	0.208333	0.239955		20	0.302083	0.252232		20	0.25	0.232887		20	0.229167	0.225074		20	0.208333	0.247396		20	0.28125	0.232887		20	0.25	0.237351
21	0.322917	0.257068		21	0.322917	0.240327		21	0.302083	0.252232		21	0.1875	0.233259		21	0.166667	0.225074		21	0.322917	0.247396		21	0.291667	0.233259		21	0.208333	0.237351
22	0.260417	0.257068		22	0.25	0.240699		22	0.270833	0.252232		22	0.177083	0.233259		22	0.260417	0.225074		22	0.302083	0.247768		22	0.260417	0.233259		22	0.302083	0.237723
24	0.270833	0.25744		24	0.197917	0.241071		24	0.3125	0.252604		24	0.28125	0.233631		24	0.260417	0.225446		24	0.3125	0.247768		24	0.291667	0.233259		24	0.322917	0.238095
25	0.322917	0.25744		25	0.302083	0.241443		25	0.322917	0.252604		25	0.270833	0.233631		25	0.229167	0.225446		25	0.302083	0.24814		25	0.166667	0.233259		25	0.302083	0.238467
26	0.239583	0.25744		26	0.260417	0.241443		26	0.28125	0.252976		26	0.239583	0.233631		26	0.270833	0.225446		26	0.3125	0.248884		26	0.229167	0.233631		26	0.21875	0.238839
27	0.28125	0.25744		27	0.270833	0.242188		27	0.40625	0.252976		27	0.322917	0.233631		27	0.1875	0.225446		27	0.177083	0.248884		27	0.1875	0.233631		27	0.291667	0.238839
28	0.3125	0.25744		28	0.25	0.242188		28	0.197917	0.253348		28	0.322917	0.233631		28	0.239583	0.225818		28	0.239583	0.248884		28	0.333333	0.233631		28	0.1875	0.238839
29	0.3125	0.25744		29	0.25	0.242188		29	0.302083	0.253348		29	0.333333	0.234003		29	0.28125	0.225818		29	0.197917	0.249256		29	0.197917	0.234003		29	0.322917	0.238839
30	0.28125	0.257812		30	0.25	0.24256		30	0.302083	0.253348		30	0.260417	0.234375		30	0.270833	0.22619		30	0.260417	0.249256		30	0.28125	0.234003		30	0.302083	0.238839
31	0.270833	0.257812		31	0.3125	0.24256		31	0.25	0.253348		31	0.3125	0.234375		31	0.1875	0.22619		31	0.25	0.249256		31	0.239583	0.234003		31	0.302083	0.239211
		0.257812				0.24256				0.25372				0.234375				0.22619				0.249256				0.234003				0.239211
		0.257812				0.24256				0.25372				0.234747				0.22619				0.249628				0.234003				0.239211
		0.257812				0.24256				0.254092				0.234747				0.22619				0.249628				0.234003				0.239211
		0.257812				0.242932				0.254092				0.234747				0.22619				0.249628				0.234003				0.239583
		0.258185				0.242932				0.254092				0.234747				0.226562				0.249628				0.234375				0.239583
		0.258185				0.243304				0.254092				0.234747				0.226562				0.249628				0.234375				0.239583
		0.258185				0.243304				0.254464				0.234747				0.226562				0.25				0.234747				0.239955
		0.258185				0.243304				0.254464				0.235119				0.226562				0.25				0.234747				0.239955
		0.258557				0.243304				0.254464				0.235119				0.226562				0.250372				0.234747				0.239955
		0.258557				0.243304				0.254836				0.235119				0.226562				0.250744				0.235119				0.240699
		0.258557				0.243304				0.254836				0.235119				0.226935				0.250744				0.235119				0.240699
		0.258557				0.243676				0.25558				0.235119				0.226935				0.250744				0.235119				0.240699
		0.258557				0.243676				0.25558				0.235119				0.226935				0.250744				0.235119				0.241071
		0.258557				0.243676				0.25558				0.235119				0.226935				0.250744				0.235119				0.241071
		0.258929				0.244048				0.25558				0.235119				0.227307				0.251116				0.235119				0.241071
		0.258929				0.244048				0.25558				0.235491				0.227307				0.251116				0.235119				0.241071
		0.258929				0.244048				0.25558				0.235491				0.227307				0.251116				0.235491				0.241071
		0.258929				0.244048				0.25558				0.235491				0.227307				0.251116				0.235491				0.241071
		0.258929				0.24442				0.25558				0.235491				0.227307				0.251488				0.235491				0.241071
		0.258929				0.24442				0.25558				0.235491				0.227307				0.251488				0.235491				0.241071
		0.258929				0.24442				0.255952				0.235491				0.227307				0.251488				0.235491				0.241443
		0.258929				0.24442				0.255952				0.235491				0.227307				0.251488				0.235491				0.241443
		0.258929				0.24442				0.255952				0.235491				0.227307				0.251488				0.235491				0.241443
		0.258929				0.24442				0.255952				0.235491				0.227679				0.251488				0.235863				0.241443
		0.258929				0.244792				0.255952				0.235863				0.227679				0.25186				0.235863				0.241443
		0.258929				0.244792				0.256324				0.235863				0.227679				0.252232				0.235863				0.241815
		0.258929				0.244792				0.256324				0.235863				0.227679				0.252232				0.236235				0.241815
		0.258929				0.244792				0.256324				0.235863				0.227679				0.252232				0.236235				0.241815
		0.259301				0.244792				0.256696				0.235863				0.227679				0.252232				0.236235				0.241815
		0.259301				0.244792				0.256696				0.235863				0.227679				0.252604				0.236235				0.241815
		0.259301				0.244792				0.257068				0.236235				0.227679				0.252604				0.236607				0.242188
		0.259301				0.244792				0.257068				0.236235				0.227679				0.252604				0.236607				0.242188
		0.259301				0.244792				0.257068				0.236235				0.227679				0.252604				0.236607				0.242188
		0.259301				0.244792				0.257068				0.236235				0.228051				0.252604				0.236607				0.24256
		0.259301				0.245164				0.257068				0.236235				0.228051				0.252604				0.236607				0.24256
		0.259301				0.245164				0.257068				0.236235				0.228051				0.252604				0.236607				0.242932
		0.259673				0.245164				0.257068				0.236235				0.228051				0.252604				0.236607				0.242932
		0.259673				0.245164				0.257068				0.236607				0.228051				0.252604				0.236607				0.242932
		0.259673				0.245164				0.257068				0.236607				0.228051				0.252604				0.236607				0.242932
		0.259673				0.245164				0.257068				0.236607				0.228051				0.252976				0.236607				0.242932
		0.259673				0.245164				0.257068				0.236607				0.228051				0.252976				0.236607				0.242932
		0.259673				0.245536				0.25744				0.236607				0.228051				0.252976				0.236979				0.242932
		0.259673				0.245536				0.25744				0.236607				0.228051				0.252976				0.236979				0.242932
		0.259673				0.245536				0.25744				0.236607				0.228051				0.252976				0.236979				0.243304
		0.259673				0.245536				0.25744				0.236607				0.228051				0.252976				0.236979				0.243304
		0.260045				0.245536				0.25744				0.236607				0.228051				0.253348				0.236979				0.243304
		0.260045				0.245536				0.25744				0.236607				0.228423				0.253348				0.236979				0.243304
		0.260045				0.245536				0.257812				0.236607				0.228423				0.253348				0.236979				0.243304
		0.260045				0.245536				0.257812				0.236979				0.228423				0.253348				0.236979				0.243676
		0.260045				0.245536				0.257812				0.236979				0.228795				0.25372				0.236979				0.243676
		0.260045				0.245536				0.257812				0.236979				0.228795				0.25372				0.237351				0.243676
		0.260045				0.245536				0.257812				0.236979				0.228795				0.25372				0.237351				0.243676
		0.260045				0.245908				0.257812				0.236979				0.228795				0.25372				0.237351				0.243676
		0.260045				0.245908				0.257812				0.236979				0.228795				0.25372				0.237351				0.243676
		0.260045				0.245908				0.257812				0.236979				0.228795				0.25372				0.237351				0.243676
		0.260045				0.245908				0.258185				0.236979				0.228795				0.25372				0.237351				0.243676
		0.260045				0.245908				0.258185				0.237351				0.229167				0.25372				0.237723				0.244048
		0.260045				0.245908				0.258185				0.237351				0.229167				0.254092				0.237723				0.244048
		0.260045				0.245908				0.258185				0.237351				0.229167				0.254092				0.237723				0.244048
		0.260045				0.245908				0.258185				0.237351				0.229167				0.254092				0.237723				0.244048
		0.260045				0.245908				0.258557				0.237351				0.229167				0.254092				0.237723				0.244048
		0.260417				0.24628				0.258557				0.237351				0.229167				0.254092				0.237723				0.244048
		0.260417				0.24628				0.258557				0.237351				0.229167				0.254092				0.237723				0.244048
		0.260417				0.24628				0.258557				0.237351				0.229539				0.254092				0.237723				0.244048
		0.260417				0.24628				0.258557				0.237351				0.229539				0.254092				0.237723				0.244048
		0.260417				0.24628				0.258557				0.237351				0.229539				0.254464				0.237723				0.24442
		0.260417				0.24628				0.258557				0.237723				0.229539				0.254464				0.237723				0.24442
		0.260417				0.24628				0.258557				0.237723				0.229539				0.254836				0.237723				0.24442
		0.260417				0.24628				0.258929				0.237723				0.229539				0.254836				0.237723				0.24442
		0.260417				0.246652				0.258929				0.237723				0.229539				0.254836				0.237723				0.24442
		0.260417				0.246652				0.258929				0.237723				0.229539				0.254836				0.237723				0.24442
		0.260417				0.246652				0.258929				0.237723				0.229539				0.254836				0.237723				0.24442
		0.260417				0.246652				0.258929				0.237723				0.229539				0.254836				0.237723				0.24442
		0.260417				0.246652				0.258929				0.237723				0.229539				0.254836				0.237723				0.24442
		0.260417				0.246652				0.258929				0.237723				0.229539				0.254836				0.237723				0.24442
		0.260417				0.246652				0.258929				0.237723				0.229911				0.254836				0.237723				0.244792
		0.260417				0.246652				0.258929				0.237723				0.229911				0.254836				0.237723				0.244792
		0.260417				0.246652				0.258929				0.238095				0.229911				0.254836				0.237723				0.244792
		0.260417				0.246652				0.258929				0.238095				0.229911				0.254836				0.237723				0.245164
		0.260789				0.247024				0.258929				0.238095				0.229911				0.254836				0.238095				0.245164
		0.260789				0.247024				0.259301				0.238095				0.229911				0.254836				0.238095				0.245164
		0.260789				0.247024				0.259301				0.238095				0.229911				0.254836				0.238095				0.245536
		0.260789				0.247024				0.259301				0.238095				0.229911				0.255208				0.238095				0.245536
		0.260789				0.247024				0.259301				0.238095				0.229911				0.255208				0.238095				0.245536
		0.260789				0.247024				0.259301				0.238095				0.229911				0.255208				0.238095				0.245536
		0.260789				0.247024				0.259301				0.238095				0.229911				0.255208				0.238095				0.245536
		0.260789				0.247024				0.259301				0.238095				0.229911				0.255208				0.238095				0.245536
		0.260789				0.247024				0.259301				0.238095				0.230283				0.255208				0.238095				0.245536
		0.260789				0.247024				0.259301				0.238467				0.230283				0.255208				0.238095				0.245536
		0.260789				0.247024				0.259301				0.238467				0.230283				0.255208				0.238095				0.245536
		0.260789				0.247024				0.259673				0.238467				0.230283				0.255208				0.238095				0.245536
		0.260789				0.247024				0.259673				0.238467				0.230283				0.255208				0.238095				0.245536
		0.260789				0.247024				0.259673				0.238467				0.230283				0.25558				0.238095				0.245536
		0.260789				0.247024				0.259673				0.238467				0.230283				0.25558				0.238467				0.245536
		0.261161				0.247024				0.259673				0.238467				0.230283				0.25558				0.238467				0.245908
		0.261161				0.247024				0.259673				0.238467				0.230283				0.25558				0.238467				0.245908
		0.261161				0.247024				0.259673				0.238467				0.230283				0.255952				0.238467				0.245908
		0.261161				0.247024				0.259673				0.238467				0.230283				0.255952				0.238467				0.245908
		0.261161				0.247024				0.259673				0.238467				0.230283				0.255952				0.238467				0.245908
		0.261161				0.247396				0.259673				0.238467				0.230283				0.255952				0.238467				0.245908
		0.261161				0.247396				0.260045				0.238467				0.230655				0.255952				0.238467				0.245908
		0.261161				0.247396				0.260045				0.238839				0.230655				0.255952				0.238467				0.245908
		0.261161				0.247396				0.260045				0.238839				0.230655				0.255952				0.238467				0.24628
		0.261161				0.247396				0.260045				0.238839				0.230655				0.255952				0.238467				0.24628
		0.261533				0.247396				0.260045				0.238839				0.230655				0.255952				0.238839				0.24628
		0.261533				0.247396				0.260045				0.238839				0.230655				0.255952				0.238839				0.24628
		0.261533				0.247396				0.260045				0.238839				0.230655				0.255952				0.238839				0.24628
		0.261533				0.247396				0.260045				0.238839				0.230655				0.255952				0.238839				0.24628
		0.261533				0.247396				0.260045				0.238839				0.230655				0.255952				0.238839				0.24628
		0.261533				0.247396				0.260045				0.238839				0.230655				0.255952				0.238839				0.24628
		0.261533				0.247396				0.260045				0.238839				0.230655				0.255952				0.238839				0.24628
		0.261533				0.247396				0.260045				0.238839				0.230655				0.255952				0.238839				0.24628
		0.261533				0.247396				0.260045				0.239211				0.230655				0.256324				0.238839				0.24628
		0.261533				0.247396				0.260045				0.239211				0.230655				0.256324				0.238839				0.24628
		0.261533				0.247768				0.260045				0.239211				0.230655				0.256324				0.238839				0.246652
		0.261533				0.247768				0.260045				0.239211				0.230655				0.256324				0.238839				0.246652
		0.261533				0.247768				0.260045				0.239211				0.231027				0.256324				0.238839				0.246652
		0.261533				0.247768				0.260417				0.239211				0.231027				0.256324				0.238839				0.246652
		0.261533				0.247768				0.260417				0.239211				0.231027				0.256324				0.239211				0.247024
		0.261533				0.247768				0.260417				0.239211				0.231027				0.256324				0.239211				0.247024
		0.261533				0.247768				0.260417				0.239211				0.231027				0.256324				0.239211				0.247024
		0.261533				0.247768				0.260417				0.239211				0.231027				0.256324				0.239211				0.247024
		0.261533				0.247768				0.260417				0.239211				0.231027				0.256324				0.239211				0.247024
		0.261533				0.247768				0.260417				0.239211				0.231027				0.256696				0.239211				0.247024
		0.261905				0.24814				0.260417				0.239211				0.231027				0.256696				0.239211				0.247024
		0.261905				0.24814				0.260417				0.239211				0.231027				0.256696				0.239211				0.247024
		0.261905				0.24814				0.260417				0.239211				0.231027				0.256696				0.239211				0.247024
		0.261905				0.24814				0.260417				0.239583				0.231027				0.256696				0.239211				0.247024
		0.261905				0.24814				0.260417				0.239583				0.231027				0.256696				0.239211				0.247024
		0.261905				0.24814				0.260417				0.239583				0.231027				0.256696				0.239211				0.247024
		0.261905				0.24814				0.260417				0.239583				0.231027				0.256696				0.239211				0.247396
		0.261905				0.24814				0.260417				0.239583				0.231027				0.256696				0.239211				0.247396
		0.261905				0.24814				0.260417				0.239583				0.231027				0.256696				0.239211				0.247396
		0.261905				0.24814				0.260417				0.239583				0.231027				0.256696				0.239211				0.247396
		0.261905				0.24814				0.260417				0.239583				0.231027				0.256696				0.239211				0.247396
		0.261905				0.24814				0.260789				0.239583				0.231027				0.256696				0.239211				0.247396
		0.261905				0.24814				0.260789				0.239583				0.231027				0.256696				0.239211				0.247396
		0.261905				0.24814				0.260789				0.239583				0.231399				0.256696				0.239211				0.247396
		0.261905				0.24814				0.260789				0.239583				0.231399				0.256696				0.239583				0.247396
		0.261905				0.24814				0.260789				0.239583				0.231399				0.256696				0.239583				0.247396
		0.261905				0.24814				0.260789				0.239583				0.231399				0.256696				0.239583				0.247396
		0.261905				0.24814				0.260789				0.239583				0.231399				0.256696				0.239583				0.247768
		0.262277				0.24814				0.260789				0.239583				0.231399				0.257068				0.239583				0.247768
		0.262277				0.24814				0.260789				0.239583				0.231399				0.257068				0.239583				0.247768
		0.262277				0.248512				0.260789				0.239583				0.231399				0.257068				0.239583				0.247768
		0.262277				0.248512				0.260789				0.239583				0.231399				0.257068				0.239583				0.247768
		0.262277				0.248512				0.260789				0.239583				0.231399				0.257068				0.239583				0.247768
		0.262277				0.248512				0.260789				0.239955				0.231399				0.257068				0.239583				0.247768
		0.262277				0.248512				0.261161				0.239955				0.231399				0.257068				0.239583				0.247768
		0.262277				0.248512				0.261161				0.239955				0.231399				0.257068				0.239583				0.247768
		0.262277				0.248512				0.261161				0.239955				0.231399				0.257068				0.239583				0.247768
		0.262277				0.248512				0.261161				0.239955				0.231399				0.257068				0.239583				0.247768
		0.262277				0.248512				0.261161				0.239955				0.231399				0.257068				0.239583				0.247768
		0.262277				0.248512				0.261161				0.239955				0.231399				0.257068				0.239583				0.247768
		0.262277				0.248512				0.261161				0.239955				0.231399				0.25744				0.239583				0.247768
		0.262277				0.248512				0.261161				0.239955				0.231399				0.25744				0.239583				0.24814
		0.262277				0.248512				0.261161				0.239955				0.231399				0.25744				0.239583				0.24814
		0.262277				0.248512				0.261161				0.239955				0.231399				0.25744				0.239583				0.24814
		0.262277				0.248512				0.261161				0.239955				0.231399				0.25744				0.239583				0.24814
		0.262277				0.248512				0.261161				0.239955				0.231399				0.25744				0.239583				0.24814
		0.262277				0.248512				0.261161				0.240327				0.231399				0.25744				0.239583				0.24814
		0.262277				0.248512				0.261161				0.240327				0.231771				0.25744				0.239583				0.24814
		0.262277				0.248512				0.261161				0.240327				0.231771				0.25744				0.239583				0.24814
		0.262277				0.248512				0.261161				0.240327				0.231771				0.25744				0.239583				0.24814
		0.262277				0.248884				0.261161				0.240327				0.231771				0.25744				0.239583				0.24814
		0.262277				0.248884				0.261161				0.240327				0.231771				0.25744				0.239583				0.24814
		0.262649				0.248884				0.261161				0.240327				0.231771				0.25744				0.239583				0.24814
		0.262649				0.248884				0.261161				0.240327				0.231771				0.25744				0.239583				0.24814
		0.262649				0.248884				0.261161				0.240327				0.231771				0.25744				0.239583				0.24814
		0.262649				0.248884				0.261533				0.240327				0.231771				0.25744				0.239955				0.24814
		0.262649				0.248884				0.261533				0.240327				0.231771				0.25744				0.239955				0.24814
		0.262649				0.248884				0.261533				0.240327				0.231771				0.25744				0.239955				0.24814
		0.262649				0.248884				0.261533				0.240327				0.231771				0.25744				0.239955				0.248512
		0.262649				0.248884				0.261533				0.240327				0.231771				0.25744				0.239955				0.248512
		0.262649				0.248884				0.261533				0.240327				0.231771				0.25744				0.239955				0.248512
		0.262649				0.248884				0.261533				0.240327				0.231771				0.257812				0.239955				0.248512
		0.262649				0.248884				0.261533				0.240699				0.231771				0.257812				0.239955				0.248512
		0.262649				0.248884				0.261533				0.240699				0.231771				0.257812				0.239955				0.248512
		0.262649				0.248884				0.261533				0.240699				0.231771				0.257812				0.239955				0.248512
		0.262649				0.248884				0.261533				0.240699				0.231771				0.257812				0.239955				0.248512
		0.262649				0.248884				0.261533				0.240699				0.231771				0.257812				0.239955				0.248512
		0.262649				0.248884				0.261533				0.240699				0.231771				0.257812				0.239955				0.248512
		0.262649				0.248884				0.261533				0.240699				0.231771				0.257812				0.239955				0.248512
		0.262649				0.249256				0.261533				0.240699				0.232143				0.257812				0.239955				0.248512
		0.262649				0.249256				0.261905				0.240699				0.232143				0.257812				0.239955				0.248512
		0.262649				0.249256				0.261905				0.240699				0.232143				0.257812				0.239955				0.248884
		0.262649				0.249256				0.261905				0.240699				0.232143				0.257812				0.239955				0.248884
		0.262649				0.249256				0.261905				0.240699				0.232143				0.257812				0.239955				0.248884
		0.262649				0.249256				0.261905				0.240699				0.232143				0.257812				0.239955				0.248884
		0.262649				0.249256				0.261905				0.240699				0.232143				0.257812				0.239955				0.248884
		0.262649				0.249256				0.261905				0.240699				0.232143				0.258185				0.239955				0.248884
		0.262649				0.249256				0.261905				0.240699				0.232143				0.258185				0.239955				0.248884
		0.263021				0.249256				0.261905				0.241071				0.232143				0.258185				0.239955				0.248884
		0.263021				0.249256				0.261905				0.241071				0.232143				0.258185				0.239955				0.248884
		0.263021				0.249256				0.261905				0.241071				0.232143				0.258185				0.239955				0.248884
		0.263021				0.249256				0.261905				0.241071				0.232143				0.258185				0.240327				0.248884
		0.263021				0.249256				0.261905				0.241071				0.232143				0.258185				0.240327				0.248884
		0.263021				0.249256				0.261905				0.241071				0.232143				0.258185				0.240327				0.248884
		0.263021				0.249256				0.261905				0.241071				0.232143				0.258185				0.240327				0.248884
		0.263021				0.249256				0.261905				0.241071				0.232143				0.258185				0.240327				0.248884
		0.263021				0.249256				0.261905				0.241071				0.232143				0.258185				0.240327				0.248884
		0.263021				0.249256				0.261905				0.241071				0.232143				0.258185				0.240327				0.248884
		0.263021				0.249256				0.261905				0.241071				0.232143				0.258185				0.240327				0.248884
		0.263021				0.249256				0.261905				0.241071				0.232515				0.258185				0.240327				0.248884
		0.263021				0.249256				0.261905				0.241071				0.232515				0.258185				0.240327				0.249256
		0.263021				0.249256				0.261905				0.241071				0.232515				0.258185				0.240327				0.249256
		0.263021				0.249256				0.261905				0.241071				0.232515				0.258185				0.240327				0.249256
		0.263021				0.249256				0.261905				0.241071				0.232515				0.258185				0.240327				0.249256
		0.263021				0.249256				0.261905				0.241071				0.232515				0.258185				0.240327				0.249256
		0.263021				0.249256				0.262277				0.241071				0.232515				0.258185				0.240327				0.249256
		0.263021				0.249256				0.262277				0.241443				0.232515				0.258185				0.240327				0.249256
		0.263021				0.249256				0.262277				0.241443				0.232515				0.258185				0.240327				0.249256
		0.263021				0.249256				0.262277				0.241443				0.232515				0.258185				0.240327				0.249256
		0.263021				0.249256				0.262277				0.241443				0.232515				0.258185				0.240327				0.249256
		0.263021				0.249256				0.262277				0.241443				0.232515				0.258557				0.240327				0.249256
		0.263021				0.249256				0.262277				0.241443				0.232515				0.258557				0.240327				0.249256
		0.263021				0.249256				0.262277				0.241443				0.232515				0.258557				0.240327				0.249256
		0.263021				0.249628				0.262277				0.241443				0.232515				0.258557				0.240327				0.249256
		0.263021				0.249628				0.262277				0.241443				0.232515				0.258557				0.240327				0.249256
		0.263021				0.249628				0.262277				0.241443				0.232515				0.258557				0.240327				0.249256
		0.263021				0.249628				0.262277				0.241443				0.232515				0.258557				0.240327				0.249256
		0.263021				0.249628				0.262277				0.241443				0.232887				0.258557				0.240327				0.249256
		0.263021				0.249628				0.262277				0.241443				0.232887				0.258557				0.240327				0.249628
		0.263021				0.249628				0.262277				0.241443				0.232887				0.258557				0.240327				0.249628
		0.263021				0.249628				0.262277				0.241443				0.232887				0.258557				0.240327				0.249628
		0.263021				0.249628				0.262277				0.241443				0.232887				0.258557				0.240699				0.249628
		0.263021				0.249628				0.262277				0.241815				0.232887				0.258557				0.240699				0.249628
		0.263021				0.249628				0.262277				0.241815				0.232887				0.258557				0.240699				0.249628
		0.263393				0.249628				0.262277				0.241815				0.232887				0.258557				0.240699				0.249628
		0.263393				0.249628				0.262277				0.241815				0.232887				0.258557				0.240699				0.249628
		0.263393				0.249628				0.262277				0.241815				0.232887				0.258557				0.240699				0.249628
		0.263393				0.249628				0.262277				0.241815				0.232887				0.258557				0.240699				0.249628
		0.263393				0.249628				0.262277				0.241815				0.232887				0.258557				0.240699				0.249628
		0.263393				0.249628				0.262649				0.241815				0.232887				0.258557				0.240699				0.249628
		0.263393				0.249628				0.262649				0.241815				0.232887				0.258929				0.240699				0.249628
		0.263393				0.249628				0.262649				0.241815				0.232887				0.258929				0.240699				0.249628
		0.263393				0.249628				0.262649				0.241815				0.232887				0.258929				0.240699				0.249628
		0.263393				0.249628				0.262649				0.241815				0.232887				0.258929				0.240699				0.249628
		0.263393				0.249628				0.262649				0.241815				0.232887				0.258929				0.240699				0.249628
		0.263393				0.249628				0.262649				0.241815				0.232887				0.258929				0.240699				0.249628
		0.263393				0.249628				0.262649				0.241815				0.232887				0.258929				0.240699				0.25
		0.263393				0.25				0.262649				0.241815				0.232887				0.258929				0.240699				0.25
		0.263393				0.25				0.262649				0.241815				0.232887				0.258929				0.240699				0.25
		0.263393				0.25				0.262649				0.241815				0.232887				0.258929				0.240699				0.25
		0.263393				0.25				0.262649				0.241815				0.232887				0.258929				0.240699				0.25
		0.263393				0.25				0.262649				0.241815				0.232887				0.258929				0.240699				0.25
		0.263393				0.25				0.262649				0.241815				0.232887				0.258929				0.240699				0.25
		0.263393				0.25				0.262649				0.241815				0.232887				0.258929				0.240699				0.25
		0.263393				0.25				0.262649				0.241815				0.233259				0.258929				0.240699				0.25
		0.263393				0.25				0.262649				0.241815				0.233259				0.258929				0.240699				0.25
		0.263393				0.25				0.262649				0.242188				0.233259				0.258929				0.240699				0.25
		0.263393				0.25				0.262649				0.242188				0.233259				0.258929				0.240699				0.25
		0.263393				0.25				0.262649				0.242188				0.233259				0.258929				0.240699				0.25
		0.263393				0.25				0.262649				0.242188				0.233259				0.259301				0.240699				0.25
		0.263393				0.25				0.262649				0.242188				0.233259				0.259301				0.240699				0.25
		0.263393				0.25				0.262649				0.242188				0.233259				0.259301				0.241071				0.25
		0.263393				0.25				0.262649				0.242188				0.233259				0.259301				0.241071				0.25
		0.263393				0.25				0.262649				0.242188				0.233259				0.259301				0.241071				0.25
		0.263393				0.25				0.262649				0.242188				0.233259				0.259301				0.241071				0.250372
		0.263765				0.25				0.263021				0.242188				0.233259				0.259301				0.241071				0.250372
		0.263765				0.25				0.263021				0.242188				0.233259				0.259301				0.241071				0.250372
		0.263765				0.25				0.263021				0.242188				0.233259				0.259301				0.241071				0.250372
		0.263765				0.25				0.263021				0.242188				0.233259				0.259301				0.241071				0.250372
		0.263765				0.25				0.263021				0.242188				0.233259				0.259301				0.241071				0.250372
		0.263765				0.250372				0.263021				0.242188				0.233259				0.259301				0.241071				0.250372
		0.263765				0.250372				0.263021				0.242188				0.233259				0.259301				0.241071				0.250372
		0.263765				0.250372				0.263021				0.242188				0.233259				0.259301				0.241071				0.250372
		0.263765				0.250372				0.263021				0.242188				0.233259				0.259301				0.241071				0.250372
		0.263765				0.250372				0.263021				0.242188				0.233259				0.259301				0.241071				0.250372
		0.263765				0.250372				0.263021				0.242188				0.233259				0.259301				0.241071				0.250372
		0.263765				0.250372				0.263021				0.242188				0.233259				0.259301				0.241071				0.250372
		0.263765				0.250372				0.263021				0.24256				0.233631				0.259301				0.241071				0.250372
		0.263765				0.250372				0.263021				0.24256				0.233631				0.259301				0.241071				0.250372
		0.263765				0.250372				0.263021				0.24256				0.233631				0.259673				0.241071				0.250372
		0.263765				0.250372				0.263021				0.24256				0.233631				0.259673				0.241071				0.250372
		0.263765				0.250372				0.263021				0.24256				0.233631				0.259673				0.241071				0.250372
		0.263765				0.250372				0.263021				0.24256				0.233631				0.259673				0.241071				0.250372
		0.263765				0.250372				0.263021				0.24256				0.233631				0.259673				0.241071				0.250372
		0.263765				0.250372				0.263021				0.24256				0.233631				0.259673				0.241071				0.250372
		0.263765				0.250372				0.263021				0.24256				0.233631				0.259673				0.241071				0.250372
		0.263765				0.250372				0.263021				0.24256				0.233631				0.259673				0.241071				0.250372
		0.263765				0.250372				0.263021				0.24256				0.233631				0.259673				0.241071				0.250372
		0.263765				0.250372				0.263393				0.24256				0.233631				0.259673				0.241071				0.250372
		0.263765				0.250372				0.263393				0.24256				0.233631				0.259673				0.241071				0.250372
		0.263765				0.250372				0.263393				0.24256				0.233631				0.259673				0.241071				0.250372
		0.264137				0.250372				0.263393				0.24256				0.233631				0.259673				0.241443				0.250372
		0.264137				0.250372				0.263393				0.24256				0.233631				0.259673				0.241443				0.250372
		0.264137				0.250372				0.263393				0.24256				0.233631				0.259673				0.241443				0.250744
		0.264137				0.250372				0.263393				0.24256				0.233631				0.259673				0.241443				0.250744
		0.264137				0.250372				0.263393				0.24256				0.233631				0.259673				0.241443				0.250744
		0.264137				0.250372				0.263393				0.24256				0.233631				0.259673				0.241443				0.250744
		0.264137				0.250372				0.263393				0.24256				0.233631				0.259673				0.241443				0.250744
		0.264137				0.250372				0.263393				0.24256				0.233631				0.259673				0.241443				0.250744
		0.264137				0.250744				0.263393				0.24256				0.233631				0.259673				0.241443				0.250744
		0.264137				0.250744				0.263393				0.24256				0.233631				0.259673				0.241443				0.250744
		0.264137				0.250744				0.263393				0.24256				0.233631				0.259673				0.241443				0.250744
		0.264137				0.250744				0.263393				0.24256				0.233631				0.259673				0.241443				0.250744
		0.264137				0.250744				0.263393				0.24256				0.233631				0.260045				0.241443				0.250744
		0.264137				0.250744				0.263393				0.24256				0.233631				0.260045				0.241443				0.250744
		0.264137				0.250744				0.263393				0.24256				0.233631				0.260045				0.241443				0.250744
		0.264137				0.250744				0.263393				0.24256				0.233631				0.260045				0.241443				0.250744
		0.264137				0.250744				0.263393				0.24256				0.233631				0.260045				0.241443				0.250744
		0.264137				0.250744				0.263393				0.242932				0.233631				0.260045				0.241443				0.250744
		0.264137				0.250744				0.263393				0.242932				0.233631				0.260045				0.241443				0.250744
		0.264137				0.250744				0.263765				0.242932				0.233631				0.260045				0.241443				0.250744
		0.264137				0.250744				0.263765				0.242932				0.233631				0.260045				0.241443				0.250744
		0.264137				0.250744				0.263765				0.242932				0.233631				0.260045				0.241443				0.251116
		0.264137				0.250744				0.263765				0.242932				0.233631				0.260045				0.241443				0.251116
		0.264137				0.250744				0.263765				0.242932				0.233631				0.260045				0.241443				0.251116
		0.264137				0.250744				0.263765				0.242932				0.233631				0.260045				0.241443				0.251116
		0.264137				0.250744				0.263765				0.242932				0.234003				0.260045				0.241443				0.251116
		0.264137				0.250744				0.263765				0.242932				0.234003				0.260045				0.241443				0.251116
		0.264137				0.250744				0.263765				0.242932				0.234003				0.260045				0.241443				0.251116
		0.264137				0.250744				0.263765				0.242932				0.234003				0.260045				0.241443				0.251116
		0.264137				0.250744				0.263765				0.242932				0.234003				0.260045				0.241443				0.251116
		0.264137				0.250744				0.263765				0.242932				0.234003				0.260045				0.241443				0.251116
		0.264137				0.250744				0.263765				0.242932				0.234003				0.260045				0.241443				0.251116
		0.264137				0.250744				0.263765				0.242932				0.234003				0.260045				0.241443				0.251116
		0.264509				0.250744				0.263765				0.242932				0.234003				0.260045				0.241443				0.251116
		0.264509				0.250744				0.263765				0.242932				0.234003				0.260045				0.241443				0.251116
		0.264509				0.250744				0.263765				0.242932				0.234003				0.260045				0.241443				0.251116
		0.264509				0.250744				0.263765				0.242932				0.234003				0.260045				0.241443				0.251116
		0.264509				0.251116				0.263765				0.243304				0.234003				0.260045				0.241815				0.251116
		0.264509				0.251116				0.263765				0.243304				0.234003				0.260417				0.241815				0.251116
		0.264509				0.251116				0.263765				0.243304				0.234003				0.260417				0.241815				0.251116
		0.264509				0.251116				0.263765				0.243304				0.234003				0.260417				0.241815				0.251116
		0.264509				0.251116				0.263765				0.243304				0.234003				0.260417				0.241815				0.251116
		0.264509				0.251116				0.263765				0.243304				0.234003				0.260417				0.241815				0.251116
		0.264509				0.251116				0.263765				0.243304				0.234003				0.260417				0.241815				0.251116
		0.264509				0.251116				0.263765				0.243304				0.234003				0.260417				0.241815				0.251116
		0.264509				0.251116				0.263765				0.243304				0.234003				0.260417				0.241815				0.251488
		0.264509				0.251116				0.263765				0.243304				0.234003				0.260417				0.241815				0.251488
		0.264509				0.251116				0.263765				0.243304				0.234003				0.260417				0.241815				0.251488
		0.264509				0.251116				0.263765				0.243304				0.234003				0.260417				0.241815				0.251488
		0.264509				0.251116				0.263765				0.243304				0.234003				0.260417				0.241815				0.251488
		0.264509				0.251116				0.264137				0.243304				0.234003				0.260417				0.241815				0.251488
		0.264509				0.251116				0.264137				0.243304				0.234003				0.260417				0.241815				0.251488
		0.264509				0.251116				0.264137				0.243304				0.234003				0.260417				0.241815				0.251488
		0.264509				0.251116				0.264137				0.243304				0.234003				0.260417				0.241815				0.251488
		0.264509				0.251116				0.264137				0.243304				0.234003				0.260417				0.241815				0.251488
		0.264509				0.251116				0.264137				0.243304				0.234003				0.260417				0.241815				0.251488
		0.264509				0.251116				0.264137				0.243304				0.234003				0.260417				0.241815				0.251488
		0.264509				0.251116				0.264137				0.243304				0.234003				0.260417				0.241815				0.251488
		0.264509				0.251116				0.264137				0.243304				0.234003				0.260417				0.241815				0.251488
		0.264509				0.251116				0.264137				0.243304				0.234375				0.260417				0.241815				0.251488
		0.264509				0.251116				0.264137				0.243304				0.234375				0.260417				0.241815				0.251488
		0.264509				0.251116				0.264137				0.243304				0.234375				0.260417				0.241815				0.251488
		0.264509				0.251116				0.264137				0.243304				0.234375				0.260417				0.241815				0.251488
		0.264509				0.251116				0.264137				0.243304				0.234375				0.260417				0.241815				0.251488
		0.264509				0.251116				0.264137				0.243304				0.234375				0.260417				0.241815				0.251488
		0.264509				0.251116				0.264137				0.243304				0.234375				0.260417				0.241815				0.251488
		0.264509				0.251116				0.264137				0.243304				0.234375				0.260417				0.241815				0.251488
		0.264509				0.251116				0.264137				0.243304				0.234375				0.260417				0.241815				0.251488
		0.264509				0.251116				0.264137				0.243304				0.234375				0.260789				0.241815				0.25186
		0.264509				0.251116				0.264137				0.243676				0.234375				0.260789				0.242188				0.25186
		0.264509				0.251488				0.264137				0.243676				0.234375				0.260789				0.242188				0.25186
		0.264509				0.251488				0.264137				0.243676				0.234375				0.260789				0.242188				0.25186
		0.264881				0.251488				0.264137				0.243676				0.234375				0.260789				0.242188				0.25186
		0.264881				0.251488				0.264137				0.243676				0.234375				0.260789				0.242188				0.25186
		0.264881				0.251488				0.264137				0.243676				0.234375				0.260789				0.242188				0.25186
		0.264881				0.251488				0.264137				0.243676				0.234375				0.260789				0.242188				0.25186
		0.264881				0.251488				0.264137				0.243676				0.234375				0.260789				0.242188				0.25186
		0.264881				0.251488				0.264137				0.243676				0.234375				0.260789				0.242188				0.25186
		0.264881				0.251488				0.264509				0.243676				0.234375				0.260789				0.242188				0.25186
		0.264881				0.251488				0.264509				0.243676				0.234375				0.260789				0.242188				0.25186
		0.264881				0.251488				0.264509				0.243676				0.234375				0.260789				0.242188				0.25186
		0.264881				0.251488				0.264509				0.243676				0.234375				0.260789				0.242188				0.25186
		0.264881				0.251488				0.264509				0.243676				0.234375				0.260789				0.242188				0.25186
		0.264881				0.251488				0.264509				0.243676				0.234375				0.260789				0.242188				0.25186
		0.264881				0.251488				0.264509				0.243676				0.234375				0.260789				0.242188				0.25186
		0.264881				0.251488				0.264509				0.243676				0.234375				0.260789				0.242188				0.25186
		0.264881				0.251488				0.264509				0.243676				0.234375				0.260789				0.242188				0.25186
		0.264881				0.251488				0.264509				0.243676				0.234375				0.260789				0.242188				0.25186
		0.264881				0.251488				0.264509				0.243676				0.234375				0.260789				0.242188				0.25186
		0.264881				0.251488				0.264509				0.243676				0.234375				0.260789				0.242188				0.25186
		0.264881				0.251488				0.264509				0.243676				0.234375				0.260789				0.242188				0.25186
		0.264881				0.251488				0.264509				0.243676				0.234375				0.260789				0.242188				0.25186
		0.264881				0.251488				0.264509				0.243676				0.234375				0.260789				0.242188				0.25186
		0.264881				0.251488				0.264509				0.243676				0.234375				0.260789				0.242188				0.25186
		0.264881				0.251488				0.264509				0.243676				0.234375				0.261161				0.242188				0.252232
		0.264881				0.251488				0.264509				0.243676				0.234375				0.261161				0.242188				0.252232
		0.264881				0.251488				0.264509				0.243676				0.234375				0.261161				0.242188				0.252232
		0.264881				0.251488				0.264509				0.243676				0.234375				0.261161				0.242188				0.252232
		0.264881				0.251488				0.264509				0.243676				0.234375				0.261161				0.242188				0.252232
		0.264881				0.251488				0.264509				0.243676				0.234375				0.261161				0.242188				0.252232
		0.264881				0.251488				0.264509				0.243676				0.234747				0.261161				0.242188				0.252232
		0.264881				0.251488				0.264509				0.244048				0.234747				0.261161				0.242188				0.252232
		0.264881				0.251488				0.264509				0.244048				0.234747				0.261161				0.242188				0.252232
		0.264881				0.251488				0.264509				0.244048				0.234747				0.261161				0.242188				0.252232
		0.264881				0.251488				0.264509				0.244048				0.234747				0.261161				0.242188				0.252232
		0.265253				0.251488				0.264509				0.244048				0.234747				0.261161				0.242188				0.252232
		0.265253				0.251488				0.264509				0.244048				0.234747				0.261161				0.242188				0.252232
		0.265253				0.25186				0.264509				0.244048				0.234747				0.261161				0.242188				0.252232
		0.265253				0.25186				0.264509				0.244048				0.234747				0.261161				0.242188				0.252232
		0.265253				0.25186				0.264509				0.244048				0.234747				0.261161				0.242188				0.252232
		0.265253				0.25186				0.264509				0.244048				0.234747				0.261161				0.242188				0.252232
		0.265253				0.25186				0.264509				0.244048				0.234747				0.261161				0.242188				0.252232
		0.265253				0.25186				0.264509				0.244048				0.234747				0.261161				0.242188				0.252232
		0.265253				0.25186				0.264509				0.244048				0.234747				0.261161				0.24256				0.252232
		0.265253				0.25186				0.264509				0.244048				0.234747				0.261161				0.24256				0.252232
		0.265253				0.25186				0.264509				0.244048				0.234747				0.261161				0.24256				0.252232
		0.265253				0.25186				0.264509				0.244048				0.234747				0.261161				0.24256				0.252232
		0.265253				0.25186				0.264509				0.244048				0.234747				0.261161				0.24256				0.252232
		0.265253				0.25186				0.264509				0.244048				0.234747				0.261161				0.24256				0.252232
		0.265253				0.25186				0.264881				0.244048				0.234747				0.261161				0.24256				0.252232
		0.265253				0.25186				0.264881				0.244048				0.234747				0.261161				0.24256				0.252232
		0.265253				0.25186				0.264881				0.244048				0.234747				0.261161				0.24256				0.252232
		0.265253				0.25186				0.264881				0.244048				0.234747				0.261533				0.24256				0.252232
		0.265253				0.25186				0.264881				0.244048				0.234747				0.261533				0.24256				0.252232
		0.265253				0.25186				0.264881				0.244048				0.234747				0.261533				0.24256				0.252232
		0.265253				0.25186				0.264881				0.244048				0.234747				0.261533				0.24256				0.252232
		0.265253				0.25186				0.264881				0.244048				0.234747				0.261533				0.24256				0.252232
		0.265253				0.25186				0.264881				0.244048				0.234747				0.261533				0.24256				0.252232
		0.265253				0.25186				0.264881				0.244048				0.234747				0.261533				0.24256				0.252232
		0.265253				0.25186				0.264881				0.244048				0.234747				0.261533				0.24256				0.252232
		0.265253				0.25186				0.264881				0.244048				0.234747				0.261533				0.24256				0.252232
		0.265253				0.25186				0.264881				0.244048				0.234747				0.261533				0.24256				0.252604
		0.265253				0.25186				0.264881				0.244048				0.234747				0.261533				0.24256				0.252604
		0.265253				0.25186				0.264881				0.244048				0.234747				0.261533				0.24256				0.252604
		0.265253				0.25186				0.264881				0.24442				0.234747				0.261533				0.24256				0.252604
		0.265253				0.25186				0.264881				0.24442				0.234747				0.261533				0.24256				0.252604
		0.265253				0.25186				0.264881				0.24442				0.234747				0.261533				0.24256				0.252604
		0.265253				0.25186				0.264881				0.24442				0.234747				0.261533				0.24256				0.252604
		0.265625				0.25186				0.264881				0.24442				0.234747				0.261533				0.24256				0.252604
		0.265625				0.25186				0.264881				0.24442				0.234747				0.261533				0.24256				0.252604
		0.265625				0.25186				0.264881				0.24442				0.234747				0.261533				0.24256				0.252604
		0.265625				0.25186				0.264881				0.24442				0.234747				0.261533				0.24256				0.252604
		0.265625				0.25186				0.264881				0.24442				0.234747				0.261533				0.24256				0.252604
		0.265625				0.25186				0.264881				0.24442				0.234747				0.261533				0.24256				0.252604
		0.265625				0.25186				0.264881				0.24442				0.234747				0.261533				0.24256				0.252604
		0.265625				0.25186				0.264881				0.24442				0.234747				0.261533				0.24256				0.252604
		0.265625				0.25186				0.264881				0.24442				0.235119				0.261533				0.242932				0.252604
		0.265625				0.25186				0.264881				0.24442				0.235119				0.261905				0.242932				0.252604
		0.265625				0.25186				0.264881				0.24442				0.235119				0.261905				0.242932				0.252604
		0.265625				0.25186				0.264881				0.24442				0.235119				0.261905				0.242932				0.252604
		0.265625				0.25186				0.265253				0.24442				0.235119				0.261905				0.242932				0.252604
		0.265625				0.25186				0.265253				0.24442				0.235119				0.261905				0.242932				0.252976
		0.265625				0.25186				0.265253				0.24442				0.235119				0.261905				0.242932				0.252976
		0.265625				0.25186				0.265253				0.24442				0.235119				0.261905				0.242932				0.252976
		0.265625				0.252232				0.265253				0.24442				0.235119				0.261905				0.242932				0.252976
		0.265625				0.252232				0.265253				0.24442				0.235119				0.261905				0.242932				0.252976
		0.265625				0.252232				0.265253				0.24442				0.235119				0.261905				0.242932				0.252976
		0.265625				0.252232				0.265253				0.24442				0.235119				0.261905				0.242932				0.252976
		0.265625				0.252232				0.265253				0.24442				0.235119				0.261905				0.242932				0.252976
		0.265625				0.252232				0.265253				0.24442				0.235119				0.261905				0.242932				0.252976
		0.265625				0.252232				0.265253				0.24442				0.235119				0.261905				0.242932				0.252976
		0.265625				0.252232				0.265253				0.24442				0.235119				0.261905				0.242932				0.252976
		0.265625				0.252232				0.265253				0.24442				0.235119				0.261905				0.242932				0.252976
		0.265625				0.252232				0.265253				0.24442				0.235119				0.261905				0.242932				0.252976
		0.265625				0.252232				0.265253				0.24442				0.235119				0.261905				0.242932				0.252976
		0.265625				0.252232				0.265253				0.24442				0.235119				0.261905				0.242932				0.252976
		0.265625				0.252232				0.265253				0.24442				0.235119				0.261905				0.242932				0.252976
		0.265625				0.252232				0.265253				0.24442				0.235119				0.261905				0.242932				0.252976
		0.265625				0.252232				0.265253				0.24442				0.235119				0.261905				0.242932				0.252976
		0.265625				0.252232				0.265253				0.24442				0.235119				0.261905				0.242932				0.252976
		0.265625				0.252232				0.265253				0.24442				0.235119				0.261905				0.242932				0.252976
		0.265625				0.252232				0.265253				0.24442				0.235119				0.261905				0.242932				0.252976
		0.265625				0.252232				0.265253				0.244792				0.235119				0.261905				0.242932				0.252976
		0.265625				0.252232				0.265253				0.244792				0.235119				0.261905				0.242932				0.252976
		0.265625				0.252232				0.265253				0.244792				0.235119				0.261905				0.242932				0.252976
		0.265625				0.252232				0.265253				0.244792				0.235119				0.261905				0.242932				0.253348
		0.265625				0.252232				0.265253				0.244792				0.235119				0.261905				0.242932				0.253348
		0.265625				0.252232				0.265253				0.244792				0.235119				0.261905				0.242932				0.253348
		0.265625				0.252232				0.265253				0.244792				0.235119				0.261905				0.242932				0.253348
		0.265625				0.252232				0.265253				0.244792				0.235119				0.261905				0.242932				0.253348
		0.265625				0.252232				0.265253				0.244792				0.235119				0.261905				0.242932				0.253348
		0.265625				0.252232				0.265253				0.244792				0.235119				0.261905				0.242932				0.253348
		0.265625				0.252232				0.265253				0.244792				0.235119				0.261905				0.242932				0.253348
		0.265997				0.252232				0.265253				0.244792				0.235119				0.261905				0.242932				0.253348
		0.265997				0.252232				0.265253				0.244792				0.235119				0.262277				0.242932				0.253348
		0.265997				0.252232				0.265253				0.244792				0.235119				0.262277				0.242932				0.253348
		0.265997				0.252232				0.265253				0.244792				0.235119				0.262277				0.242932				0.253348
		0.265997				0.252232				0.265253				0.244792				0.235491				0.262277				0.242932				0.253348
		0.265997				0.252232				0.265253				0.244792				0.235491				0.262277				0.242932				0.253348
		0.265997				0.252232				0.265253				0.244792				0.235491				0.262277				0.242932				0.253348
		0.265997				0.252232				0.265625				0.244792				0.235491				0.262277				0.242932				0.253348
		0.265997				0.252232				0.265625				0.244792				0.235491				0.262277				0.242932				0.253348
		0.265997				0.252232				0.265625				0.244792				0.235491				0.262277				0.242932				0.253348
		0.265997				0.252232				0.265625				0.244792				0.235491				0.262277				0.242932				0.253348
		0.265997				0.252232				0.265625				0.244792				0.235491				0.262277				0.242932				0.253348
		0.265997				0.252232				0.265625				0.244792				0.235491				0.262277				0.242932				0.253348
		0.265997				0.252232				0.265625				0.244792				0.235491				0.262277				0.242932				0.253348
		0.265997				0.252232				0.265625				0.244792				0.235491				0.262277				0.243304				0.253348
		0.265997				0.252232				0.265625				0.244792				0.235491				0.262277				0.243304				0.253348
		0.265997				0.252232				0.265625				0.244792				0.235491				0.262277				0.243304				0.253348
		0.265997				0.252232				0.265625				0.244792				0.235491				0.262277				0.243304				0.253348
		0.265997				0.252604				0.265625				0.244792				0.235491				0.262277				0.243304				0.253348
		0.265997				0.252604				0.265625				0.244792				0.235491				0.262277				0.243304				0.253348
		0.265997				0.252604				0.265625				0.244792				0.235491				0.262277				0.243304				0.253348
		0.265997				0.252604				0.265625				0.244792				0.235491				0.262277				0.243304				0.253348
		0.265997				0.252604				0.265625				0.244792				0.235491				0.262277				0.243304				0.253348
		0.265997				0.252604				0.265625				0.244792				0.235491				0.262277				0.243304				0.253348
		0.265997				0.252604				0.265625				0.244792				0.235491				0.262277				0.243304				0.253348
		0.265997				0.252604				0.265625				0.244792				0.235491				0.262277				0.243304				0.25372
		0.265997				0.252604				0.265625				0.244792				0.235491				0.262277				0.243304				0.25372
		0.265997				0.252604				0.265625				0.244792				0.235491				0.262277				0.243304				0.25372
		0.265997				0.252604				0.265625				0.244792				0.235491				0.262277				0.243304				0.25372
		0.265997				0.252604				0.265625				0.245164				0.235491				0.262277				0.243304				0.25372
		0.265997				0.252604				0.265625				0.245164				0.235491				0.262277				0.243304				0.25372
		0.265997				0.252604				0.265625				0.245164				0.235491				0.262277				0.243304				0.25372
		0.265997				0.252604				0.265625				0.245164				0.235863				0.262649				0.243304				0.25372
		0.265997				0.252604				0.265625				0.245164				0.235863				0.262649				0.243304				0.25372
		0.265997				0.252604				0.265625				0.245164				0.235863				0.262649				0.243304				0.25372
		0.265997				0.252604				0.265625				0.245164				0.235863				0.262649				0.243304				0.25372
		0.265997				0.252604				0.265625				0.245164				0.235863				0.262649				0.243304				0.25372
		0.265997				0.252604				0.265625				0.245164				0.235863				0.262649				0.243304				0.25372
		0.265997				0.252604				0.265625				0.245164				0.235863				0.262649				0.243304				0.25372
		0.265997				0.252604				0.265625				0.245164				0.235863				0.262649				0.243304				0.25372
		0.265997				0.252604				0.265625				0.245164				0.235863				0.262649				0.243304				0.25372
		0.265997				0.252604				0.265625				0.245164				0.235863				0.262649				0.243304				0.25372
		0.265997				0.252604				0.265625				0.245164				0.235863				0.262649				0.243304				0.25372
		0.265997				0.252604				0.265997				0.245164				0.235863				0.262649				0.243304				0.25372
		0.265997				0.252604				0.265997				0.245164				0.235863				0.262649				0.243304				0.25372
		0.265997				0.252604				0.265997				0.245164				0.235863				0.262649				0.243304				0.25372
		0.265997				0.252604				0.265997				0.245164				0.235863				0.262649				0.243304				0.25372
		0.265997				0.252604				0.265997				0.245164				0.235863				0.262649				0.243304				0.25372
		0.265997				0.252604				0.265997				0.245164				0.235863				0.262649				0.243304				0.25372
		0.265997				0.252604				0.265997				0.245164				0.235863				0.262649				0.243304				0.25372
		0.265997				0.252604				0.265997				0.245164				0.235863				0.262649				0.243304				0.25372
		0.265997				0.252604				0.265997				0.245164				0.235863				0.262649				0.243304				0.25372
		0.265997				0.252604				0.265997				0.245164				0.235863				0.262649				0.243304				0.25372
		0.265997				0.252604				0.265997				0.245164				0.235863				0.262649				0.243304				0.25372
		0.265997				0.252604				0.265997				0.245164				0.235863				0.262649				0.243676				0.25372
		0.265997				0.252604				0.265997				0.245164				0.235863				0.262649				0.243676				0.25372
		0.265997				0.252604				0.265997				0.245164				0.235863				0.262649				0.243676				0.25372
		0.265997				0.252604				0.265997				0.245164				0.235863				0.262649				0.243676				0.254092
		0.265997				0.252604				0.265997				0.245164				0.235863				0.262649				0.243676				0.254092
		0.265997				0.252604				0.265997				0.245164				0.235863				0.262649				0.243676				0.254092
		0.265997				0.252604				0.265997				0.245164				0.235863				0.262649				0.243676				0.254092
		0.266369				0.252976				0.265997				0.245164				0.235863				0.262649				0.243676				0.254092
		0.266369				0.252976				0.265997				0.245164				0.235863				0.262649				0.243676				0.254092
		0.266369				0.252976				0.265997				0.245164				0.235863				0.262649				0.243676				0.254092
		0.266369				0.252976				0.265997				0.245164				0.235863				0.262649				0.243676				0.254092
		0.266369				0.252976				0.265997				0.245164				0.235863				0.262649				0.243676				0.254092
		0.266369				0.252976				0.265997				0.245164				0.235863				0.262649				0.243676				0.254092
		0.266369				0.252976				0.265997				0.245536				0.235863				0.262649				0.243676				0.254092
		0.266369				0.252976				0.265997				0.245536				0.235863				0.262649				0.243676				0.254092
		0.266369				0.252976				0.265997				0.245536				0.235863				0.262649				0.243676				0.254092
		0.266369				0.252976				0.265997				0.245536				0.235863				0.263021				0.243676				0.254092
		0.266369				0.252976				0.265997				0.245536				0.235863				0.263021				0.243676				0.254092
		0.266369				0.252976				0.265997				0.245536				0.235863				0.263021				0.243676				0.254092
		0.266369				0.252976				0.265997				0.245536				0.235863				0.263021				0.243676				0.254092
		0.266369				0.252976				0.265997				0.245536				0.235863				0.263021				0.243676				0.254092
		0.266369				0.252976				0.265997				0.245536				0.235863				0.263021				0.243676				0.254092
		0.266369				0.252976				0.265997				0.245536				0.235863				0.263021				0.243676				0.254092
		0.266369				0.252976				0.265997				0.245536				0.235863				0.263021				0.243676				0.254092
		0.266369				0.252976				0.265997				0.245536				0.235863				0.263021				0.243676				0.254092
		0.266369				0.252976				0.265997				0.245536				0.235863				0.263021				0.243676				0.254092
		0.266369				0.252976				0.265997				0.245536				0.235863				0.263021				0.243676				0.254092
		0.266369				0.252976				0.266369				0.245536				0.236235				0.263021				0.243676				0.254092
		0.266369				0.252976				0.266369				0.245536				0.236235				0.263021				0.243676				0.254092
		0.266369				0.252976				0.266369				0.245536				0.236235				0.263021				0.243676				0.254092
		0.266369				0.252976				0.266369				0.245536				0.236235				0.263021				0.243676				0.254092
		0.266369				0.252976				0.266369				0.245536				0.236235				0.263021				0.243676				0.254092
		0.266369				0.252976				0.266369				0.245536				0.236235				0.263021				0.243676				0.254092
		0.266369				0.252976				0.266369				0.245536				0.236235				0.263021				0.243676				0.254092
		0.266369				0.252976				0.266369				0.245536				0.236235				0.263021				0.243676				0.254092
		0.266369				0.252976				0.266369				0.245536				0.236235				0.263021				0.243676				0.254092
		0.266369				0.252976				0.266369				0.245536				0.236235				0.263021				0.243676				0.254092
		0.266369				0.252976				0.266369				0.245536				0.236235				0.263021				0.243676				0.254092
		0.266369				0.252976				0.266369				0.245536				0.236235				0.263021				0.243676				0.254092
		0.266369				0.252976				0.266369				0.245536				0.236235				0.263021				0.243676				0.254092
		0.266369				0.252976				0.266369				0.245536				0.236235				0.263021				0.243676				0.254464
		0.266369				0.252976				0.266369				0.245536				0.236235				0.263021				0.243676				0.254464
		0.266369				0.252976				0.266369				0.245536				0.236235				0.263021				0.243676				0.254464
		0.266369				0.252976				0.266369				0.245536				0.236235				0.263021				0.243676				0.254464
		0.266369				0.252976				0.266369				0.245536				0.236235				0.263021				0.243676				0.254464
		0.266369				0.252976				0.266369				0.245536				0.236235				0.263021				0.243676				0.254464
		0.266369				0.252976				0.266369				0.245536				0.236235				0.263021				0.243676				0.254464
		0.266369				0.252976				0.266369				0.245536				0.236235				0.263393				0.243676				0.254464
		0.266369				0.252976				0.266369				0.245908				0.236235				0.263393				0.243676				0.254464
		0.266369				0.252976				0.266369				0.245908				0.236235				0.263393				0.243676				0.254464
		0.266369				0.252976				0.266369				0.245908				0.236235				0.263393				0.243676				0.254464
		0.266369				0.252976				0.266369				0.245908				0.236235				0.263393				0.244048				0.254464
		0.266369				0.253348				0.266369				0.245908				0.236235				0.263393				0.244048				0.254464
		0.266369				0.253348				0.266369				0.245908				0.236235				0.263393				0.244048				0.254464
		0.266369				0.253348				0.266369				0.245908				0.236235				0.263393				0.244048				0.254464
		0.266369				0.253348				0.266369				0.245908				0.236235				0.263393				0.244048				0.254464
		0.266369				0.253348				0.266369				0.245908				0.236235				0.263393				0.244048				0.254464
		0.266369				0.253348				0.266369				0.245908				0.236235				0.263393				0.244048				0.254464
		0.266369				0.253348				0.266369				0.245908				0.236235				0.263393				0.244048				0.254464
		0.266369				0.253348				0.266369				0.245908				0.236235				0.263393				0.244048				0.254464
		0.266369				0.253348				0.266369				0.245908				0.236235				0.263393				0.244048				0.254464
		0.266369				0.253348				0.266369				0.245908				0.236235				0.263393				0.244048				0.254464
		0.266369				0.253348				0.266369				0.245908				0.236235				0.263393				0.244048				0.254464
		0.266369				0.253348				0.266369				0.245908				0.236235				0.263393				0.244048				0.254464
		0.266369				0.253348				0.266369				0.245908				0.236235				0.263393				0.244048				0.254464
		0.266741				0.253348				0.266369				0.245908				0.236235				0.263393				0.244048				0.254464
		0.266741				0.253348				0.266369				0.245908				0.236235				0.263393				0.244048				0.254464
		0.266741				0.253348				0.266369				0.245908				0.236235				0.263393				0.244048				0.254464
		0.266741				0.253348				0.266369				0.245908				0.236235				0.263393				0.244048				0.254464
		0.266741				0.253348				0.266369				0.245908				0.236235				0.263393				0.244048				0.254464
		0.266741				0.253348				0.266369				0.245908				0.236235				0.263393				0.244048				0.254464
		0.266741				0.253348				0.266369				0.245908				0.236607				0.263393				0.244048				0.254464
		0.266741				0.253348				0.266369				0.245908				0.236607				0.263393				0.244048				0.254464
		0.266741				0.253348				0.266369				0.245908				0.236607				0.263393				0.244048				0.254464
		0.266741				0.253348				0.266369				0.245908				0.236607				0.263393				0.244048				0.254836
		0.266741				0.253348				0.266369				0.245908				0.236607				0.263393				0.244048				0.254836
		0.266741				0.253348				0.266369				0.245908				0.236607				0.263393				0.244048				0.254836
		0.266741				0.253348				0.266369				0.245908				0.236607				0.263393				0.244048				0.254836
		0.266741				0.253348				0.266741				0.245908				0.236607				0.263393				0.244048				0.254836
		0.266741				0.253348				0.266741				0.245908				0.236607				0.263393				0.244048				0.254836
		0.266741				0.253348				0.266741				0.245908				0.236607				0.263393				0.244048				0.254836
		0.266741				0.253348				0.266741				0.245908				0.236607				0.263393				0.244048				0.254836
		0.266741				0.253348				0.266741				0.245908				0.236607				0.263393				0.244048				0.254836
		0.266741				0.253348				0.266741				0.245908				0.236607				0.263393				0.244048				0.254836
		0.266741				0.253348				0.266741				0.245908				0.236607				0.263393				0.244048				0.254836
		0.266741				0.253348				0.266741				0.245908				0.236607				0.263393				0.244048				0.254836
		0.266741				0.253348				0.266741				0.245908				0.236607				0.263765				0.244048				0.254836
		0.266741				0.253348				0.266741				0.245908				0.236607				0.263765				0.244048				0.254836
		0.266741				0.253348				0.266741				0.245908				0.236607				0.263765				0.244048				0.254836
		0.266741				0.253348				0.266741				0.245908				0.236607				0.263765				0.244048				0.254836
		0.266741				0.253348				0.266741				0.245908				0.236607				0.263765				0.244048				0.254836
		0.266741				0.253348				0.266741				0.245908				0.236607				0.263765				0.244048				0.254836
		0.266741				0.253348				0.266741				0.245908				0.236607				0.263765				0.244048				0.254836
		0.266741				0.253348				0.266741				0.245908				0.236607				0.263765				0.244048				0.254836
		0.266741				0.253348				0.266741				0.245908				0.236607				0.263765				0.244048				0.254836
		0.266741				0.253348				0.266741				0.245908				0.236607				0.263765				0.244048				0.254836
		0.266741				0.253348				0.266741				0.245908				0.236607				0.263765				0.244048				0.254836
		0.266741				0.253348				0.266741				0.245908				0.236607				0.263765				0.244048				0.254836
		0.266741				0.253348				0.266741				0.24628				0.236607				0.263765				0.244048				0.254836
		0.266741				0.253348				0.266741				0.24628				0.236607				0.263765				0.244048				0.254836
		0.266741				0.253348				0.266741				0.24628				0.236607				0.263765				0.244048				0.254836
		0.266741				0.253348				0.266741				0.24628				0.236607				0.263765				0.244048				0.254836
		0.266741				0.253348				0.266741				0.24628				0.236607				0.263765				0.244048				0.254836
		0.266741				0.253348				0.266741				0.24628				0.236607				0.263765				0.244048				0.254836
		0.266741				0.253348				0.266741				0.24628				0.236607				0.263765				0.244048				0.254836
		0.266741				0.253348				0.266741				0.24628				0.236607				0.263765				0.244048				0.255208
		0.266741				0.253348				0.266741				0.24628				0.236607				0.263765				0.244048				0.255208
		0.266741				0.253348				0.266741				0.24628				0.236607				0.263765				0.24442				0.255208
		0.266741				0.253348				0.266741				0.24628				0.236607				0.263765				0.24442				0.255208
		0.266741				0.253348				0.266741				0.24628				0.236607				0.263765				0.24442				0.255208
		0.266741				0.25372				0.266741				0.24628				0.236607				0.263765				0.24442				0.255208
		0.266741				0.25372				0.266741				0.24628				0.236979				0.263765				0.24442				0.255208
		0.266741				0.25372				0.266741				0.24628				0.236979				0.263765				0.24442				0.255208
		0.266741				0.25372				0.266741				0.24628				0.236979				0.263765				0.24442				0.255208
		0.266741				0.25372				0.266741				0.24628				0.236979				0.263765				0.24442				0.255208
		0.266741				0.25372				0.266741				0.24628				0.236979				0.263765				0.24442				0.255208
		0.266741				0.25372				0.266741				0.24628				0.236979				0.263765				0.24442				0.255208
		0.266741				0.25372				0.266741				0.24628				0.236979				0.263765				0.24442				0.255208
		0.266741				0.25372				0.266741				0.24628				0.236979				0.263765				0.24442				0.255208
		0.266741				0.25372				0.266741				0.24628				0.236979				0.263765				0.24442				0.255208
		0.266741				0.25372				0.266741				0.24628				0.236979				0.263765				0.24442				0.255208
		0.266741				0.25372				0.266741				0.24628				0.236979				0.263765				0.24442				0.255208
		0.266741				0.25372				0.266741				0.24628				0.236979				0.263765				0.24442				0.255208
		0.266741				0.25372				0.266741				0.24628				0.236979				0.263765				0.24442				0.255208
		0.266741				0.25372				0.267113				0.24628				0.236979				0.263765				0.24442				0.255208
		0.266741				0.25372				0.267113				0.24628				0.236979				0.263765				0.24442				0.255208
		0.267113				0.25372				0.267113				0.24628				0.236979				0.263765				0.24442				0.255208
		0.267113				0.25372				0.267113				0.24628				0.236979				0.263765				0.24442				0.255208
		0.267113				0.25372				0.267113				0.24628				0.236979				0.263765				0.24442				0.255208
		0.267113				0.25372				0.267113				0.24628				0.236979				0.263765				0.24442				0.255208
		0.267113				0.25372				0.267113				0.24628				0.236979				0.263765				0.24442				0.255208
		0.267113				0.25372				0.267113				0.24628				0.236979				0.263765				0.24442				0.255208
		0.267113				0.25372				0.267113				0.24628				0.236979				0.264137				0.24442				0.255208
		0.267113				0.25372				0.267113				0.24628				0.236979				0.264137				0.24442				0.255208
		0.267113				0.25372				0.267113				0.24628				0.236979				0.264137				0.24442				0.255208
		0.267113				0.25372				0.267113				0.24628				0.236979				0.264137				0.24442				0.255208
		0.267113				0.25372				0.267113				0.24628				0.236979				0.264137				0.24442				0.255208
		0.267113				0.25372				0.267113				0.24628				0.236979				0.264137				0.24442				0.255208
		0.267113				0.25372				0.267113				0.24628				0.236979				0.264137				0.24442				0.255208
		0.267113				0.25372				0.267113				0.24628				0.236979				0.264137				0.24442				0.255208
		0.267113				0.25372				0.267113				0.24628				0.236979				0.264137				0.24442				0.255208
		0.267113				0.25372				0.267113				0.246652				0.236979				0.264137				0.24442				0.255208
		0.267113				0.25372				0.267113				0.246652				0.236979				0.264137				0.24442				0.25558
		0.267113				0.25372				0.267113				0.246652				0.236979				0.264137				0.24442				0.25558
		0.267113				0.25372				0.267113				0.246652				0.236979				0.264137				0.24442				0.25558
		0.267113				0.25372				0.267113				0.246652				0.236979				0.264137				0.24442				0.25558
		0.267113				0.25372				0.267113				0.246652				0.236979				0.264137				0.24442				0.25558
		0.267113				0.25372				0.267113				0.246652				0.236979				0.264137				0.24442				0.25558
		0.267113				0.25372				0.267113				0.246652				0.236979				0.264137				0.24442				0.25558
		0.267113				0.25372				0.267113				0.246652				0.236979				0.264137				0.24442				0.25558
		0.267113				0.25372				0.267113				0.246652				0.236979				0.264137				0.244792				0.25558
		0.267113				0.25372				0.267113				0.246652				0.236979				0.264137				0.244792				0.25558
		0.267113				0.25372				0.267113				0.246652				0.236979				0.264137				0.244792				0.25558
		0.267113				0.25372				0.267113				0.246652				0.236979				0.264137				0.244792				0.25558
		0.267113				0.25372				0.267113				0.246652				0.236979				0.264137				0.244792				0.25558
		0.267113				0.25372				0.267113				0.246652				0.236979				0.264137				0.244792				0.25558
		0.267113				0.25372				0.267113				0.246652				0.236979				0.264137				0.244792				0.25558
		0.267113				0.25372				0.267113				0.246652				0.236979				0.264137				0.244792				0.25558
		0.267113				0.25372				0.267113				0.246652				0.236979				0.264137				0.244792				0.25558
		0.267113				0.25372				0.267113				0.246652				0.236979				0.264137				0.244792				0.25558
		0.267113				0.25372				0.267113				0.246652				0.236979				0.264137				0.244792				0.25558
		0.267113				0.25372				0.267113				0.246652				0.236979				0.264137				0.244792				0.25558
		0.267113				0.25372				0.267113				0.246652				0.236979				0.264137				0.244792				0.25558
		0.267113				0.25372				0.267113				0.246652				0.236979				0.264137				0.244792				0.25558
		0.267113				0.25372				0.267113				0.246652				0.236979				0.264137				0.244792				0.25558
		0.267113				0.25372				0.267113				0.246652				0.236979				0.264137				0.244792				0.25558
		0.267113				0.25372				0.267113				0.246652				0.236979				0.264137				0.244792				0.25558
		0.267113				0.25372				0.267113				0.246652				0.236979				0.264137				0.244792				0.25558
		0.267113				0.25372				0.267113				0.246652				0.237351				0.264137				0.244792				0.25558
		0.267113				0.25372				0.267113				0.246652				0.237351				0.264137				0.244792				0.25558
		0.267113				0.25372				0.267113				0.246652				0.237351				0.264137				0.244792				0.25558
		0.267113				0.25372				0.267113				0.246652				0.237351				0.264137				0.244792				0.25558
		0.267113				0.254092				0.267113				0.246652				0.237351				0.264137				0.244792				0.25558
		0.267113				0.254092				0.267113				0.246652				0.237351				0.264137				0.244792				0.25558
		0.267113				0.254092				0.267113				0.246652				0.237351				0.264137				0.244792				0.25558
		0.267113				0.254092				0.267485				0.246652				0.237351				0.264137				0.244792				0.25558
		0.267113				0.254092				0.267485				0.246652				0.237351				0.264137				0.244792				0.25558
		0.267113				0.254092				0.267485				0.246652				0.237351				0.264509				0.244792				0.25558
		0.267113				0.254092				0.267485				0.246652				0.237351				0.264509				0.244792				0.25558
		0.267113				0.254092				0.267485				0.246652				0.237351				0.264509				0.244792				0.25558
		0.267113				0.254092				0.267485				0.246652				0.237351				0.264509				0.244792				0.25558
		0.267113				0.254092				0.267485				0.246652				0.237351				0.264509				0.244792				0.25558
		0.267113				0.254092				0.267485				0.246652				0.237351				0.264509				0.244792				0.25558
		0.267113				0.254092				0.267485				0.246652				0.237351				0.264509				0.244792				0.25558
		0.267485				0.254092				0.267485				0.247024				0.237351				0.264509				0.244792				0.25558
		0.267485				0.254092				0.267485				0.247024				0.237351				0.264509				0.244792				0.25558
		0.267485				0.254092				0.267485				0.247024				0.237351				0.264509				0.244792				0.255952
		0.267485				0.254092				0.267485				0.247024				0.237351				0.264509				0.244792				0.255952
		0.267485				0.254092				0.267485				0.247024				0.237351				0.264509				0.244792				0.255952
		0.267485				0.254092				0.267485				0.247024				0.237351				0.264509				0.244792				0.255952
		0.267485				0.254092				0.267485				0.247024				0.237351				0.264509				0.244792				0.255952
		0.267485				0.254092				0.267485				0.247024				0.237351				0.264509				0.244792				0.255952
		0.267485				0.254092				0.267485				0.247024				0.237351				0.264509				0.244792				0.255952
		0.267485				0.254092				0.267485				0.247024				0.237351				0.264509				0.244792				0.255952
		0.267485				0.254092				0.267485				0.247024				0.237351				0.264509				0.244792				0.255952
		0.267485				0.254092				0.267485				0.247024				0.237351				0.264509				0.244792				0.255952
		0.267485				0.254092				0.267485				0.247024				0.237351				0.264509				0.244792				0.255952
		0.267485				0.254092				0.267485				0.247024				0.237351				0.264509				0.244792				0.255952
		0.267485				0.254092				0.267485				0.247024				0.237351				0.264509				0.244792				0.255952
		0.267485				0.254092				0.267485				0.247024				0.237351				0.264509				0.244792				0.255952
		0.267485				0.254092				0.267485				0.247024				0.237351				0.264509				0.244792				0.255952
		0.267485				0.254092				0.267485				0.247024				0.237351				0.264509				0.244792				0.255952
		0.267485				0.254092				0.267485				0.247024				0.237351				0.264509				0.244792				0.255952
		0.267485				0.254092				0.267485				0.247024				0.237351				0.264509				0.244792				0.255952
		0.267485				0.254092				0.267485				0.247024				0.237351				0.264509				0.244792				0.255952
		0.267485				0.254092				0.267485				0.247024				0.237351				0.264509				0.245164				0.255952
		0.267485				0.254092				0.267485				0.247024				0.237351				0.264509				0.245164				0.255952
		0.267485				0.254092				0.267485				0.247024				0.237351				0.264509				0.245164				0.255952
		0.267485				0.254092				0.267485				0.247024				0.237351				0.264509				0.245164				0.255952
		0.267485				0.254092				0.267485				0.247024				0.237351				0.264509				0.245164				0.255952
		0.267485				0.254092				0.267485				0.247024				0.237351				0.264509				0.245164				0.255952
		0.267485				0.254092				0.267485				0.247024				0.237351				0.264509				0.245164				0.255952
		0.267485				0.254092				0.267485				0.247024				0.237351				0.264509				0.245164				0.255952
		0.267485				0.254092				0.267485				0.247024				0.237351				0.264509				0.245164				0.255952
		0.267485				0.254092				0.267485				0.247024				0.237351				0.264509				0.245164				0.255952
		0.267485				0.254092				0.267485				0.247024				0.237351				0.264509				0.245164				0.255952
		0.267485				0.254092				0.267485				0.247024				0.237351				0.264509				0.245164				0.255952
		0.267485				0.254092				0.267485				0.247024				0.237351				0.264509				0.245164				0.255952
		0.267485				0.254092				0.267485				0.247024				0.237351				0.264881				0.245164				0.255952
		0.267485				0.254092				0.267485				0.247024				0.237723				0.264881				0.245164				0.255952
		0.267485				0.254092				0.267485				0.247024				0.237723				0.264881				0.245164				0.255952
		0.267485				0.254092				0.267485				0.247024				0.237723				0.264881				0.245164				0.255952
		0.267485				0.254092				0.267485				0.247024				0.237723				0.264881				0.245164				0.255952
		0.267485				0.254092				0.267485				0.247024				0.237723				0.264881				0.245164				0.255952
		0.267485				0.254464				0.267485				0.247024				0.237723				0.264881				0.245164				0.255952
		0.267485				0.254464				0.267485				0.247396				0.237723				0.264881				0.245164				0.255952
		0.267485				0.254464				0.267485				0.247396				0.237723				0.264881				0.245164				0.255952
		0.267485				0.254464				0.267485				0.247396				0.237723				0.264881				0.245164				0.255952
		0.267485				0.254464				0.267857				0.247396				0.237723				0.264881				0.245164				0.255952
		0.267485				0.254464				0.267857				0.247396				0.237723				0.264881				0.245164				0.255952
		0.267485				0.254464				0.267857				0.247396				0.237723				0.264881				0.245164				0.255952
		0.267485				0.254464				0.267857				0.247396				0.237723				0.264881				0.245164				0.256324
		0.267485				0.254464				0.267857				0.247396				0.237723				0.264881				0.245164				0.256324
		0.267485				0.254464				0.267857				0.247396				0.237723				0.264881				0.245164				0.256324
		0.267485				0.254464				0.267857				0.247396				0.237723				0.264881				0.245164				0.256324
		0.267485				0.254464				0.267857				0.247396				0.237723				0.264881				0.245164				0.256324
		0.267485				0.254464				0.267857				0.247396				0.237723				0.264881				0.245164				0.256324
		0.267485				0.254464				0.267857				0.247396				0.237723				0.264881				0.245164				0.256324
		0.267485				0.254464				0.267857				0.247396				0.237723				0.264881				0.245164				0.256324
		0.267485				0.254464				0.267857				0.247396				0.237723				0.264881				0.245164				0.256324
		0.267485				0.254464				0.267857				0.247396				0.237723				0.264881				0.245164				0.256324
		0.267485				0.254464				0.267857				0.247396				0.237723				0.264881				0.245164				0.256324
		0.267485				0.254464				0.267857				0.247396				0.237723				0.264881				0.245164				0.256324
		0.267485				0.254464				0.267857				0.247396				0.237723				0.264881				0.245164				0.256324
		0.267485				0.254464				0.267857				0.247396				0.237723				0.264881				0.245164				0.256324
		0.267485				0.254464				0.267857				0.247396				0.237723				0.264881				0.245164				0.256324
		0.267485				0.254464				0.267857				0.247396				0.237723				0.264881				0.245164				0.256324
		0.267485				0.254464				0.267857				0.247396				0.237723				0.264881				0.245164				0.256324
		0.267485				0.254464				0.267857				0.247396				0.237723				0.264881				0.245164				0.256324
		0.267485				0.254464				0.267857				0.247396				0.237723				0.265253				0.245164				0.256324
		0.267485				0.254464				0.267857				0.247396				0.237723				0.265253				0.245164				0.256324
		0.267485				0.254464				0.267857				0.247396				0.237723				0.265253				0.245164				0.256324
		0.267485				0.254464				0.267857				0.247396				0.237723				0.265253				0.245164				0.256324
		0.267485				0.254464				0.267857				0.247396				0.237723				0.265253				0.245164				0.256324
		0.267485				0.254464				0.267857				0.247396				0.237723				0.265253				0.245164				0.256324
		0.267485				0.254464				0.267857				0.247396				0.237723				0.265253				0.245164				0.256324
		0.267857				0.254464				0.267857				0.247396				0.237723				0.265253				0.245164				0.256324
		0.267857				0.254464				0.267857				0.247396				0.237723				0.265253				0.245164				0.256324
		0.267857				0.254464				0.267857				0.247396				0.237723				0.265253				0.245164				0.256324
		0.267857				0.254464				0.267857				0.247396				0.237723				0.265253				0.245164				0.256324
		0.267857				0.254464				0.267857				0.247396				0.237723				0.265253				0.245536				0.256324
		0.267857				0.254464				0.267857				0.247396				0.237723				0.265253				0.245536				0.256324
		0.267857				0.254464				0.267857				0.247396				0.237723				0.265253				0.245536				0.256324
		0.267857				0.254464				0.267857				0.247396				0.237723				0.265253				0.245536				0.256324
		0.267857				0.254464				0.267857				0.247396				0.237723				0.265253				0.245536				0.256324
		0.267857				0.254464				0.267857				0.247396				0.237723				0.265253				0.245536				0.256324
		0.267857				0.254464				0.267857				0.247396				0.237723				0.265253				0.245536				0.256324
		0.267857				0.254464				0.267857				0.247396				0.237723				0.265253				0.245536				0.256324
		0.267857				0.254464				0.267857				0.247396				0.237723				0.265253				0.245536				0.256324
		0.267857				0.254464				0.267857				0.247396				0.237723				0.265253				0.245536				0.256324
		0.267857				0.254464				0.267857				0.247768				0.237723				0.265253				0.245536				0.256324
		0.267857				0.254464				0.267857				0.247768				0.237723				0.265253				0.245536				0.256324
		0.267857				0.254464				0.267857				0.247768				0.237723				0.265253				0.245536				0.256324
		0.267857				0.254464				0.267857				0.247768				0.237723				0.265253				0.245536				0.256324
		0.267857				0.254464				0.267857				0.247768				0.237723				0.265253				0.245536				0.256324
		0.267857				0.254464				0.267857				0.247768				0.237723				0.265253				0.245536				0.256324
		0.267857				0.254464				0.267857				0.247768				0.237723				0.265253				0.245536				0.256324
		0.267857				0.254464				0.267857				0.247768				0.237723				0.265253				0.245536				0.256324
		0.267857				0.254464				0.267857				0.247768				0.237723				0.265253				0.245536				0.256324
		0.267857				0.254464				0.267857				0.247768				0.237723				0.265253				0.245536				0.256324
		0.267857				0.254464				0.267857				0.247768				0.237723				0.265253				0.245536				0.256324
		0.267857				0.254464				0.267857				0.247768				0.237723				0.265253				0.245536				0.256324
		0.267857				0.254464				0.267857				0.247768				0.237723				0.265253				0.245536				0.256324
		0.267857				0.254464				0.267857				0.247768				0.237723				0.265253				0.245536				0.256696
		0.267857				0.254464				0.267857				0.247768				0.237723				0.265253				0.245536				0.256696
		0.267857				0.254836				0.267857				0.247768				0.237723				0.265253				0.245536				0.256696
		0.267857				0.254836				0.267857				0.247768				0.237723				0.265253				0.245536				0.256696
		0.267857				0.254836				0.267857				0.247768				0.237723				0.265253				0.245536				0.256696
		0.267857				0.254836				0.268229				0.247768				0.237723				0.265253				0.245536				0.256696
		0.267857				0.254836				0.268229				0.247768				0.237723				0.265253				0.245536				0.256696
		0.267857				0.254836				0.268229				0.247768				0.237723				0.265253				0.245536				0.256696
		0.267857				0.254836				0.268229				0.247768				0.237723				0.265253				0.245536				0.256696
		0.267857				0.254836				0.268229				0.247768				0.238095				0.265253				0.245536				0.256696
		0.267857				0.254836				0.268229				0.247768				0.238095				0.265253				0.245536				0.256696
		0.267857				0.254836				0.268229				0.247768				0.238095				0.265625				0.245536				0.256696
		0.267857				0.254836				0.268229				0.247768				0.238095				0.265625				0.245536				0.256696
		0.267857				0.254836				0.268229				0.247768				0.238095				0.265625				0.245536				0.256696
		0.267857				0.254836				0.268229				0.247768				0.238095				0.265625				0.245536				0.256696
		0.267857				0.254836				0.268229				0.247768				0.238095				0.265625				0.245536				0.256696
		0.267857				0.254836				0.268229				0.247768				0.238095				0.265625				0.245536				0.256696
		0.267857				0.254836				0.268229				0.247768				0.238095				0.265625				0.245536				0.256696
		0.267857				0.254836				0.268229				0.247768				0.238095				0.265625				0.245536				0.256696
		0.267857				0.254836				0.268229				0.247768				0.238095				0.265625				0.245536				0.256696
		0.267857				0.254836				0.268229				0.247768				0.238095				0.265625				0.245536				0.256696
		0.267857				0.254836				0.268229				0.247768				0.238095				0.265625				0.245536				0.256696
		0.267857				0.254836				0.268229				0.247768				0.238095				0.265625				0.245536				0.256696
		0.267857				0.254836				0.268229				0.247768				0.238095				0.265625				0.245536				0.256696
		0.267857				0.254836				0.268229				0.247768				0.238095				0.265625				0.245536				0.256696
		0.267857				0.254836				0.268229				0.247768				0.238095				0.265625				0.245536				0.256696
		0.267857				0.254836				0.268229				0.247768				0.238095				0.265625				0.245536				0.256696
		0.267857				0.254836				0.268229				0.247768				0.238095				0.265625				0.245536				0.256696
		0.267857				0.254836				0.268229				0.247768				0.238095				0.265625				0.245536				0.256696
		0.267857				0.254836				0.268229				0.247768				0.238095				0.265625				0.245536				0.256696
		0.267857				0.254836				0.268229				0.247768				0.238095				0.265625				0.245536				0.256696
		0.267857				0.254836				0.268229				0.247768				0.238095				0.265625				0.245536				0.256696
		0.267857				0.254836				0.268229				0.247768				0.238095				0.265625				0.245536				0.256696
		0.267857				0.254836				0.268229				0.247768				0.238095				0.265625				0.245536				0.256696
		0.267857				0.254836				0.268229				0.247768				0.238095				0.265625				0.245536				0.256696
		0.267857				0.254836				0.268229				0.247768				0.238095				0.265625				0.245536				0.256696
		0.267857				0.254836				0.268229				0.247768				0.238095				0.265625				0.245536				0.256696
		0.267857				0.254836				0.268229				0.247768				0.238095				0.265625				0.245536				0.256696
		0.267857				0.254836				0.268229				0.247768				0.238095				0.265625				0.245536				0.256696
		0.267857				0.254836				0.268229				0.247768				0.238095				0.265625				0.245536				0.256696
		0.267857				0.254836				0.268229				0.247768				0.238095				0.265625				0.245536				0.256696
		0.267857				0.254836				0.268229				0.247768				0.238095				0.265625				0.245536				0.256696
		0.267857				0.254836				0.268229				0.247768				0.238095				0.265625				0.245536				0.256696
		0.267857				0.254836				0.268229				0.247768				0.238095				0.265625				0.245536				0.256696
		0.267857				0.254836				0.268229				0.247768				0.238095				0.265625				0.245536				0.256696
		0.267857				0.254836				0.268229				0.247768				0.238095				0.265625				0.245536				0.256696
		0.267857				0.254836				0.268229				0.247768				0.238095				0.265625				0.245536				0.256696
		0.267857				0.254836				0.268229				0.247768				0.238095				0.265625				0.245536				0.256696
		0.267857				0.254836				0.268229				0.247768				0.238095				0.265625				0.245536				0.256696
		0.267857				0.254836				0.268229				0.24814				0.238095				0.265625				0.245536				0.256696
		0.267857				0.254836				0.268229				0.24814				0.238095				0.265625				0.245536				0.257068
		0.267857				0.254836				0.268229				0.24814				0.238095				0.265625				0.245536				0.257068
		0.267857				0.254836				0.268229				0.24814				0.238095				0.265625				0.245536				0.257068
		0.267857				0.254836				0.268229				0.24814				0.238095				0.265625				0.245536				0.257068
		0.267857				0.254836				0.268229				0.24814				0.238095				0.265625				0.245536				0.257068
		0.267857				0.254836				0.268229				0.24814				0.238095				0.265625				0.245536				0.257068
		0.267857				0.254836				0.268229				0.24814				0.238095				0.265997				0.245908				0.257068
		0.267857				0.254836				0.268229				0.24814				0.238095				0.265997				0.245908				0.257068
		0.267857				0.254836				0.268229				0.24814				0.238095				0.265997				0.245908				0.257068
		0.267857				0.254836				0.268229				0.24814				0.238095				0.265997				0.245908				0.257068
		0.267857				0.254836				0.268229				0.24814				0.238095				0.265997				0.245908				0.257068
		0.267857				0.254836				0.268601				0.24814				0.238095				0.265997				0.245908				0.257068
		0.267857				0.254836				0.268601				0.24814				0.238095				0.265997				0.245908				0.257068
		0.267857				0.254836				0.268601				0.24814				0.238095				0.265997				0.245908				0.257068
		0.267857				0.255208				0.268601				0.24814				0.238095				0.265997				0.245908				0.257068
		0.267857				0.255208				0.268601				0.24814				0.238095				0.265997				0.245908				0.257068
		0.267857				0.255208				0.268601				0.24814				0.238095				0.265997				0.245908				0.257068
		0.267857				0.255208				0.268601				0.24814				0.238095				0.265997				0.245908				0.257068
		0.267857				0.255208				0.268601				0.24814				0.238095				0.265997				0.245908				0.257068
		0.267857				0.255208				0.268601				0.24814				0.238095				0.265997				0.245908				0.257068
		0.267857				0.255208				0.268601				0.24814				0.238095				0.265997				0.245908				0.257068
		0.267857				0.255208				0.268601				0.24814				0.238095				0.265997				0.245908				0.257068
		0.267857				0.255208				0.268601				0.24814				0.238095				0.265997				0.245908				0.257068
		0.268229				0.255208				0.268601				0.24814				0.238095				0.265997				0.245908				0.257068
		0.268229				0.255208				0.268601				0.24814				0.238095				0.265997				0.245908				0.257068
		0.268229				0.255208				0.268601				0.24814				0.238095				0.265997				0.245908				0.257068
		0.268229				0.255208				0.268601				0.24814				0.238095				0.265997				0.245908				0.257068
		0.268229				0.255208				0.268601				0.24814				0.238095				0.265997				0.245908				0.257068
		0.268229				0.255208				0.268601				0.24814				0.238095				0.265997				0.245908				0.257068
		0.268229				0.255208				0.268601				0.24814				0.238095				0.265997				0.245908				0.257068
		0.268229				0.255208				0.268601				0.24814				0.238095				0.265997				0.245908				0.257068
		0.268229				0.255208				0.268601				0.24814				0.238095				0.265997				0.245908				0.257068
		0.268229				0.255208				0.268601				0.24814				0.238095				0.265997				0.245908				0.257068
		0.268229				0.255208				0.268601				0.24814				0.238095				0.265997				0.245908				0.257068
		0.268229				0.255208				0.268601				0.24814				0.238095				0.265997				0.245908				0.257068
		0.268229				0.255208				0.268601				0.24814				0.238095				0.265997				0.245908				0.257068
		0.268229				0.255208				0.268601				0.24814				0.238095				0.265997				0.245908				0.257068
		0.268229				0.255208				0.268601				0.24814				0.238095				0.265997				0.245908				0.257068
		0.268229				0.255208				0.268601				0.24814				0.238095				0.265997				0.245908				0.257068
		0.268229				0.255208				0.268601				0.24814				0.238095				0.265997				0.245908				0.257068
		0.268229				0.255208				0.268601				0.24814				0.238095				0.265997				0.245908				0.257068
		0.268229				0.255208				0.268601				0.24814				0.238095				0.265997				0.245908				0.257068
		0.268229				0.255208				0.268601				0.24814				0.238095				0.265997				0.245908				0.257068
		0.268229				0.255208				0.268601				0.24814				0.238095				0.265997				0.245908				0.257068
		0.268229				0.255208				0.268601				0.24814				0.238095				0.265997				0.245908				0.257068
		0.268229				0.255208				0.268601				0.24814				0.238467				0.265997				0.245908				0.257068
		0.268229				0.255208				0.268601				0.24814				0.238467				0.265997				0.245908				0.257068
		0.268229				0.255208				0.268601				0.24814				0.238467				0.265997				0.245908				0.257068
		0.268229				0.255208				0.268601				0.24814				0.238467				0.265997				0.245908				0.257068
		0.268229				0.255208				0.268601				0.24814				0.238467				0.265997				0.245908				0.257068
		0.268229				0.255208				0.268601				0.24814				0.238467				0.265997				0.245908				0.257068
		0.268229				0.255208				0.268601				0.24814				0.238467				0.265997				0.245908				0.257068
		0.268229				0.255208				0.268601				0.24814				0.238467				0.265997				0.245908				0.257068
		0.268229				0.255208				0.268601				0.24814				0.238467				0.265997				0.245908				0.257068
		0.268229				0.255208				0.268601				0.24814				0.238467				0.265997				0.245908				0.257068
		0.268229				0.255208				0.268601				0.24814				0.238467				0.265997				0.245908				0.257068
		0.268229				0.255208				0.268601				0.24814				0.238467				0.266369				0.245908				0.257068
		0.268229				0.255208				0.268973				0.24814				0.238467				0.266369				0.245908				0.25744
		0.268229				0.255208				0.268973				0.24814				0.238467				0.266369				0.245908				0.25744
		0.268229				0.255208				0.268973				0.24814				0.238467				0.266369				0.245908				0.25744
		0.268229				0.255208				0.268973				0.24814				0.238467				0.266369				0.245908				0.25744
		0.268229				0.255208				0.268973				0.24814				0.238467				0.266369				0.245908				0.25744
		0.268229				0.255208				0.268973				0.24814				0.238467				0.266369				0.245908				0.25744
		0.268229				0.255208				0.268973				0.24814				0.238467				0.266369				0.245908				0.25744
		0.268229				0.255208				0.268973				0.24814				0.238467				0.266369				0.245908				0.25744
		0.268229				0.255208				0.268973				0.24814				0.238467				0.266369				0.245908				0.25744
		0.268229				0.255208				0.268973				0.248512				0.238467				0.266369				0.245908				0.25744
		0.268229				0.255208				0.268973				0.248512				0.238467				0.266369				0.245908				0.25744
		0.268229				0.255208				0.268973				0.248512				0.238467				0.266369				0.245908				0.25744
		0.268229				0.255208				0.268973				0.248512				0.238467				0.266369				0.245908				0.25744
		0.268229				0.255208				0.268973				0.248512				0.238467				0.266369				0.245908				0.25744
		0.268229				0.255208				0.268973				0.248512				0.238467				0.266369				0.245908				0.25744
		0.268229				0.255208				0.268973				0.248512				0.238467				0.266369				0.245908				0.25744
		0.268229				0.255208				0.268973				0.248512				0.238467				0.266369				0.245908				0.25744
		0.268229				0.255208				0.268973				0.248512				0.238467				0.266369				0.24628				0.25744
		0.268229				0.255208				0.268973				0.248512				0.238467				0.266369				0.24628				0.25744
		0.268229				0.255208				0.268973				0.248512				0.238467				0.266369				0.24628				0.25744
		0.268229				0.255208				0.268973				0.248512				0.238467				0.266369				0.24628				0.25744
		0.268229				0.255208				0.268973				0.248512				0.238467				0.266369				0.24628				0.25744
		0.268229				0.255208				0.268973				0.248512				0.238467				0.266369				0.24628				0.25744
		0.268229				0.255208				0.268973				0.248512				0.238467				0.266369				0.24628				0.25744
		0.268229				0.255208				0.268973				0.248512				0.238467				0.266369				0.24628				0.25744
		0.268229				0.255208				0.268973				0.248512				0.238467				0.266369				0.24628				0.25744
		0.268229				0.255208				0.268973				0.248512				0.238467				0.266369				0.24628				0.25744
		0.268229				0.255208				0.268973				0.248512				0.238467				0.266369				0.24628				0.25744
		0.268229				0.255208				0.268973				0.248512				0.238467				0.266369				0.24628				0.25744
		0.268229				0.255208				0.268973				0.248512				0.238467				0.266369				0.24628				0.25744
		0.268229				0.255208				0.268973				0.248512				0.238467				0.266369				0.24628				0.25744
		0.268229				0.255208				0.268973				0.248512				0.238467				0.266369				0.24628				0.25744
		0.268229				0.25558				0.268973				0.248512				0.238467				0.266369				0.24628				0.25744
		0.268229				0.25558				0.268973				0.248512				0.238467				0.266369				0.24628				0.25744
		0.268229				0.25558				0.268973				0.248512				0.238467				0.266369				0.24628				0.25744
		0.268229				0.25558				0.268973				0.248512				0.238467				0.266369				0.24628				0.25744
		0.268229				0.25558				0.268973				0.248512				0.238467				0.266369				0.24628				0.25744
		0.268229				0.25558				0.268973				0.248512				0.238467				0.266369				0.24628				0.25744
		0.268229				0.25558				0.268973				0.248512				0.238467				0.266369				0.24628				0.25744
		0.268229				0.25558				0.268973				0.248512				0.238467				0.266369				0.24628				0.25744
		0.268229				0.25558				0.268973				0.248512				0.238467				0.266369				0.24628				0.25744
		0.268229				0.25558				0.268973				0.248512				0.238467				0.266369				0.24628				0.25744
		0.268229				0.25558				0.268973				0.248512				0.238467				0.266369				0.24628				0.25744
		0.268229				0.25558				0.268973				0.248512				0.238467				0.266369				0.24628				0.25744
		0.268229				0.25558				0.268973				0.248512				0.238467				0.266369				0.24628				0.25744
		0.268229				0.25558				0.268973				0.248512				0.238467				0.266369				0.24628				0.25744
		0.268229				0.25558				0.268973				0.248512				0.238467				0.266369				0.24628				0.25744
		0.268229				0.25558				0.268973				0.248512				0.238467				0.266369				0.24628				0.25744
		0.268229				0.25558				0.268973				0.248512				0.238467				0.266369				0.24628				0.25744
		0.268229				0.25558				0.268973				0.248512				0.238467				0.266369				0.24628				0.25744
		0.268229				0.25558				0.268973				0.248512				0.238467				0.266741				0.24628				0.25744
		0.268601				0.25558				0.268973				0.248512				0.238467				0.266741				0.24628				0.25744
		0.268601				0.25558				0.268973				0.248512				0.238467				0.266741				0.24628				0.25744
		0.268601				0.25558				0.268973				0.248512				0.238467				0.266741				0.24628				0.25744
		0.268601				0.25558				0.268973				0.248512				0.238467				0.266741				0.24628				0.25744
		0.268601				0.25558				0.268973				0.248512				0.238467				0.266741				0.24628				0.25744
		0.268601				0.25558				0.268973				0.248512				0.238467				0.266741				0.24628				0.25744
		0.268601				0.25558				0.268973				0.248512				0.238467				0.266741				0.24628				0.25744
		0.268601				0.25558				0.268973				0.248512				0.238467				0.266741				0.24628				0.257812
		0.268601				0.25558				0.268973				0.248512				0.238839				0.266741				0.24628				0.257812
		0.268601				0.25558				0.268973				0.248512				0.238839				0.266741				0.24628				0.257812
		0.268601				0.25558				0.268973				0.248512				0.238839				0.266741				0.24628				0.257812
		0.268601				0.25558				0.268973				0.248512				0.238839				0.266741				0.24628				0.257812
		0.268601				0.25558				0.268973				0.248512				0.238839				0.266741				0.24628				0.257812
		0.268601				0.25558				0.268973				0.248512				0.238839				0.266741				0.24628				0.257812
		0.268601				0.25558				0.268973				0.248512				0.238839				0.266741				0.24628				0.257812
		0.268601				0.25558				0.268973				0.248512				0.238839				0.266741				0.24628				0.257812
		0.268601				0.25558				0.268973				0.248512				0.238839				0.266741				0.24628				0.257812
		0.268601				0.25558				0.268973				0.248884				0.238839				0.266741				0.24628				0.257812
		0.268601				0.25558				0.268973				0.248884				0.238839				0.266741				0.24628				0.257812
		0.268601				0.25558				0.268973				0.248884				0.238839				0.266741				0.24628				0.257812
		0.268601				0.25558				0.268973				0.248884				0.238839				0.266741				0.24628				0.257812
		0.268601				0.25558				0.268973				0.248884				0.238839				0.266741				0.24628				0.257812
		0.268601				0.25558				0.268973				0.248884				0.238839				0.266741				0.24628				0.257812
		0.268601				0.25558				0.268973				0.248884				0.238839				0.266741				0.24628				0.257812
		0.268601				0.25558				0.268973				0.248884				0.238839				0.266741				0.24628				0.257812
		0.268601				0.25558				0.268973				0.248884				0.238839				0.266741				0.24628				0.257812
		0.268601				0.25558				0.268973				0.248884				0.238839				0.266741				0.24628				0.257812
		0.268601				0.25558				0.268973				0.248884				0.238839				0.266741				0.24628				0.257812
		0.268601				0.25558				0.268973				0.248884				0.238839				0.266741				0.24628				0.257812
		0.268601				0.25558				0.269345				0.248884				0.238839				0.266741				0.24628				0.257812
		0.268601				0.25558				0.269345				0.248884				0.238839				0.266741				0.24628				0.257812
		0.268601				0.25558				0.269345				0.248884				0.238839				0.266741				0.246652				0.257812
		0.268601				0.25558				0.269345				0.248884				0.238839				0.266741				0.246652				0.257812
		0.268601				0.25558				0.269345				0.248884				0.238839				0.266741				0.246652				0.257812
		0.268601				0.25558				0.269345				0.248884				0.238839				0.266741				0.246652				0.257812
		0.268601				0.25558				0.269345				0.248884				0.238839				0.266741				0.246652				0.257812
		0.268601				0.25558				0.269345				0.248884				0.238839				0.266741				0.246652				0.257812
		0.268601				0.25558				0.269345				0.248884				0.238839				0.266741				0.246652				0.257812
		0.268601				0.25558				0.269345				0.248884				0.238839				0.266741				0.246652				0.257812
		0.268601				0.25558				0.269345				0.248884				0.238839				0.266741				0.246652				0.257812
		0.268601				0.25558				0.269345				0.248884				0.238839				0.266741				0.246652				0.257812
		0.268601				0.25558				0.269345				0.248884				0.238839				0.266741				0.246652				0.257812
		0.268601				0.25558				0.269345				0.248884				0.238839				0.266741				0.246652				0.257812
		0.268601				0.25558				0.269345				0.248884				0.238839				0.266741				0.246652				0.257812
		0.268601				0.25558				0.269345				0.248884				0.238839				0.266741				0.246652				0.257812
		0.268601				0.25558				0.269345				0.248884				0.238839				0.266741				0.246652				0.257812
		0.268601				0.25558				0.269345				0.248884				0.238839				0.266741				0.246652				0.257812
		0.268601				0.25558				0.269345				0.248884				0.238839				0.267113				0.246652				0.257812
		0.268601				0.25558				0.269345				0.248884				0.238839				0.267113				0.246652				0.257812
		0.268601				0.25558				0.269345				0.248884				0.238839				0.267113				0.246652				0.257812
		0.268601				0.25558				0.269345				0.248884				0.238839				0.267113				0.246652				0.257812
		0.268601				0.25558				0.269345				0.248884				0.238839				0.267113				0.246652				0.257812
		0.268601				0.25558				0.269345				0.248884				0.238839				0.267113				0.246652				0.257812
		0.268601				0.25558				0.269345				0.248884				0.238839				0.267113				0.246652				0.257812
		0.268601				0.25558				0.269345				0.248884				0.238839				0.267113				0.246652				0.257812
		0.268601				0.25558				0.269345				0.248884				0.238839				0.267113				0.246652				0.257812
		0.268601				0.25558				0.269345				0.248884				0.238839				0.267113				0.246652				0.257812
		0.268601				0.25558				0.269345				0.248884				0.238839				0.267113				0.246652				0.257812
		0.268601				0.255952				0.269345				0.248884				0.238839				0.267113				0.246652				0.257812
		0.268601				0.255952				0.269345				0.248884				0.238839				0.267113				0.246652				0.257812
		0.268601				0.255952				0.269345				0.248884				0.238839				0.267113				0.246652				0.257812
		0.268601				0.255952				0.269345				0.248884				0.238839				0.267113				0.246652				0.258185
		0.268601				0.255952				0.269345				0.248884				0.238839				0.267113				0.246652				0.258185
		0.268601				0.255952				0.269345				0.248884				0.238839				0.267113				0.246652				0.258185
		0.268601				0.255952				0.269345				0.248884				0.238839				0.267113				0.246652				0.258185
		0.268601				0.255952				0.269345				0.248884				0.238839				0.267113				0.246652				0.258185
		0.268601				0.255952				0.269345				0.248884				0.238839				0.267113				0.246652				0.258185
		0.268601				0.255952				0.269345				0.248884				0.238839				0.267113				0.246652				0.258185
		0.268601				0.255952				0.269345				0.248884				0.238839				0.267113				0.246652				0.258185
		0.268601				0.255952				0.269345				0.248884				0.238839				0.267113				0.246652				0.258185
		0.268601				0.255952				0.269345				0.248884				0.238839				0.267113				0.246652				0.258185
		0.268601				0.255952				0.269345				0.248884				0.238839				0.267113				0.246652				0.258185
		0.268601				0.255952				0.269345				0.248884				0.238839				0.267113				0.246652				0.258185
		0.268601				0.255952				0.269345				0.248884				0.238839				0.267113				0.246652				0.258185
		0.268601				0.255952				0.269345				0.248884				0.238839				0.267113				0.246652				0.258185
		0.268601				0.255952				0.269345				0.248884				0.238839				0.267113				0.246652				0.258185
		0.268601				0.255952				0.269345				0.248884				0.239211				0.267113				0.246652				0.258185
		0.268601				0.255952				0.269345				0.248884				0.239211				0.267113				0.246652				0.258185
		0.268601				0.255952				0.269345				0.248884				0.239211				0.267113				0.246652				0.258185
		0.268601				0.255952				0.269345				0.248884				0.239211				0.267113				0.246652				0.258185
		0.268601				0.255952				0.269345				0.248884				0.239211				0.267113				0.246652				0.258185
		0.268601				0.255952				0.269345				0.248884				0.239211				0.267113				0.246652				0.258185
		0.268601				0.255952				0.269345				0.248884				0.239211				0.267113				0.246652				0.258185
		0.268601				0.255952				0.269345				0.248884				0.239211				0.267113				0.246652				0.258185
		0.268601				0.255952				0.269345				0.248884				0.239211				0.267113				0.246652				0.258185
		0.268601				0.255952				0.269345				0.249256				0.239211				0.267113				0.246652				0.258185
		0.268601				0.255952				0.269345				0.249256				0.239211				0.267113				0.246652				0.258185
		0.268973				0.255952				0.269345				0.249256				0.239211				0.267113				0.246652				0.258185
		0.268973				0.255952				0.269345				0.249256				0.239211				0.267113				0.246652				0.258185
		0.268973				0.255952				0.269345				0.249256				0.239211				0.267113				0.246652				0.258185
		0.268973				0.255952				0.269345				0.249256				0.239211				0.267113				0.246652				0.258185
		0.268973				0.255952				0.269345				0.249256				0.239211				0.267113				0.246652				0.258185
		0.268973				0.255952				0.269345				0.249256				0.239211				0.267113				0.246652				0.258185
		0.268973				0.255952				0.269345				0.249256				0.239211				0.267113				0.246652				0.258185
		0.268973				0.255952				0.269345				0.249256				0.239211				0.267113				0.246652				0.258185
		0.268973				0.255952				0.269345				0.249256				0.239211				0.267113				0.246652				0.258185
		0.268973				0.255952				0.269717				0.249256				0.239211				0.267113				0.246652				0.258185
		0.268973				0.255952				0.269717				0.249256				0.239211				0.267113				0.246652				0.258185
		0.268973				0.255952				0.269717				0.249256				0.239211				0.267113				0.246652				0.258185
		0.268973				0.255952				0.269717				0.249256				0.239211				0.267113				0.246652				0.258185
		0.268973				0.255952				0.269717				0.249256				0.239211				0.267113				0.246652				0.258185
		0.268973				0.255952				0.269717				0.249256				0.239211				0.267113				0.246652				0.258185
		0.268973				0.255952				0.269717				0.249256				0.239211				0.267113				0.246652				0.258185
		0.268973				0.255952				0.269717				0.249256				0.239211				0.267113				0.246652				0.258185
		0.268973				0.255952				0.269717				0.249256				0.239211				0.267113				0.246652				0.258185
		0.268973				0.255952				0.269717				0.249256				0.239211				0.267113				0.246652				0.258185
		0.268973				0.255952				0.269717				0.249256				0.239211				0.267113				0.246652				0.258185
		0.268973				0.255952				0.269717				0.249256				0.239211				0.267113				0.246652				0.258185
		0.268973				0.255952				0.269717				0.249256				0.239211				0.267113				0.246652				0.258185
		0.268973				0.255952				0.269717				0.249256				0.239211				0.267113				0.246652				0.258185
		0.268973				0.255952				0.269717				0.249256				0.239211				0.267113				0.246652				0.258185
		0.268973				0.255952				0.269717				0.249256				0.239211				0.267113				0.246652				0.258185
		0.268973				0.255952				0.269717				0.249256				0.239211				0.267485				0.246652				0.258557
		0.268973				0.255952				0.269717				0.249256				0.239211				0.267485				0.246652				0.258557
		0.268973				0.255952				0.269717				0.249256				0.239211				0.267485				0.246652				0.258557
		0.268973				0.255952				0.269717				0.249256				0.239211				0.267485				0.246652				0.258557
		0.268973				0.255952				0.269717				0.249256				0.239211				0.267485				0.247024				0.258557
		0.268973				0.255952				0.269717				0.249256				0.239211				0.267485				0.247024				0.258557
		0.268973				0.255952				0.269717				0.249256				0.239211				0.267485				0.247024				0.258557
		0.268973				0.255952				0.269717				0.249256				0.239211				0.267485				0.247024				0.258557
		0.268973				0.255952				0.269717				0.249256				0.239211				0.267485				0.247024				0.258557
		0.268973				0.255952				0.269717				0.249256				0.239211				0.267485				0.247024				0.258557
		0.268973				0.255952				0.269717				0.249256				0.239211				0.267485				0.247024				0.258557
		0.268973				0.255952				0.269717				0.249256				0.239211				0.267485				0.247024				0.258557
		0.268973				0.255952				0.269717				0.249256				0.239211				0.267485				0.247024				0.258557
		0.268973				0.255952				0.269717				0.249256				0.239211				0.267485				0.247024				0.258557
		0.268973				0.255952				0.269717				0.249256				0.239211				0.267485				0.247024				0.258557
		0.268973				0.255952				0.269717				0.249256				0.239211				0.267485				0.247024				0.258557
		0.268973				0.255952				0.269717				0.249256				0.239211				0.267485				0.247024				0.258557
		0.268973				0.255952				0.269717				0.249256				0.239211				0.267485				0.247024				0.258557
		0.268973				0.255952				0.269717				0.249256				0.239211				0.267485				0.247024				0.258557
		0.268973				0.255952				0.269717				0.249256				0.239211				0.267485				0.247024				0.258557
		0.268973				0.255952				0.269717				0.249256				0.239211				0.267485				0.247024				0.258557
		0.268973				0.255952				0.269717				0.249256				0.239211				0.267485				0.247024				0.258557
		0.268973				0.255952				0.269717				0.249256				0.239211				0.267485				0.247024				0.258557
		0.268973				0.255952				0.269717				0.249256				0.239211				0.267485				0.247024				0.258557
		0.268973				0.255952				0.269717				0.249256				0.239211				0.267485				0.247024				0.258557
		0.268973				0.255952				0.269717				0.249256				0.239211				0.267485				0.247024				0.258557
		0.268973				0.255952				0.269717				0.249256				0.239211				0.267485				0.247024				0.258557
		0.268973				0.255952				0.269717				0.249256				0.239211				0.267485				0.247024				0.258557
		0.268973				0.255952				0.269717				0.249256				0.239211				0.267485				0.247024				0.258557
		0.268973				0.256324				0.269717				0.249256				0.239211				0.267485				0.247024				0.258557
		0.268973				0.256324				0.269717				0.249256				0.239211				0.267485				0.247024				0.258557
		0.268973				0.256324				0.269717				0.249256				0.239211				0.267485				0.247024				0.258557
		0.268973				0.256324				0.269717				0.249256				0.239211				0.267485				0.247024				0.258557
		0.268973				0.256324				0.269717				0.249256				0.239211				0.267485				0.247024				0.258557
		0.268973				0.256324				0.269717				0.249256				0.239211				0.267485				0.247024				0.258557
		0.268973				0.256324				0.269717				0.249256				0.239211				0.267485				0.247024				0.258557
		0.268973				0.256324				0.269717				0.249256				0.239211				0.267485				0.247024				0.258557
		0.268973				0.256324				0.269717				0.249256				0.239211				0.267485				0.247024				0.258557
		0.268973				0.256324				0.269717				0.249256				0.239211				0.267485				0.247024				0.258557
		0.268973				0.256324				0.269717				0.249256				0.239211				0.267485				0.247024				0.258557
		0.268973				0.256324				0.269717				0.249256				0.239211				0.267485				0.247024				0.258557
		0.268973				0.256324				0.269717				0.249628				0.239211				0.267485				0.247024				0.258557
		0.268973				0.256324				0.270089				0.249628				0.239211				0.267485				0.247024				0.258557
		0.268973				0.256324				0.270089				0.249628				0.239211				0.267485				0.247024				0.258557
		0.268973				0.256324				0.270089				0.249628				0.239211				0.267485				0.247024				0.258557
		0.268973				0.256324				0.270089				0.249628				0.239211				0.267485				0.247024				0.258557
		0.268973				0.256324				0.270089				0.249628				0.239211				0.267485				0.247024				0.258557
		0.268973				0.256324				0.270089				0.249628				0.239211				0.267485				0.247024				0.258557
		0.268973				0.256324				0.270089				0.249628				0.239211				0.267485				0.247024				0.258557
		0.268973				0.256324				0.270089				0.249628				0.239211				0.267485				0.247024				0.258557
		0.268973				0.256324				0.270089				0.249628				0.239583				0.267485				0.247024				0.258557
		0.268973				0.256324				0.270089				0.249628				0.239583				0.267485				0.247024				0.258557
		0.268973				0.256324				0.270089				0.249628				0.239583				0.267485				0.247024				0.258929
		0.268973				0.256324				0.270089				0.249628				0.239583				0.267485				0.247024				0.258929
		0.268973				0.256324				0.270089				0.249628				0.239583				0.267485				0.247024				0.258929
		0.268973				0.256324				0.270089				0.249628				0.239583				0.267485				0.247024				0.258929
		0.268973				0.256324				0.270089				0.249628				0.239583				0.267485				0.247024				0.258929
		0.268973				0.256324				0.270089				0.249628				0.239583				0.267485				0.247024				0.258929
		0.268973				0.256324				0.270089				0.249628				0.239583				0.267485				0.247024				0.258929
		0.268973				0.256324				0.270089				0.249628				0.239583				0.267485				0.247024				0.258929
		0.268973				0.256324				0.270089				0.249628				0.239583				0.267485				0.247024				0.258929
		0.268973				0.256324				0.270089				0.249628				0.239583				0.267485				0.247024				0.258929
		0.268973				0.256324				0.270089				0.249628				0.239583				0.267485				0.247024				0.258929
		0.268973				0.256324				0.270089				0.249628				0.239583				0.267485				0.247024				0.258929
		0.268973				0.256324				0.270089				0.249628				0.239583				0.267485				0.247024				0.258929
		0.268973				0.256324				0.270089				0.249628				0.239583				0.267485				0.247024				0.258929
		0.268973				0.256324				0.270089				0.249628				0.239583				0.267485				0.247024				0.258929
		0.268973				0.256324				0.270089				0.249628				0.239583				0.267485				0.247024				0.258929
		0.268973				0.256324				0.270089				0.249628				0.239583				0.267857				0.247024				0.258929
		0.268973				0.256324				0.270089				0.249628				0.239583				0.267857				0.247024				0.258929
		0.268973				0.256324				0.270089				0.249628				0.239583				0.267857				0.247024				0.258929
		0.268973				0.256324				0.270089				0.249628				0.239583				0.267857				0.247024				0.258929
		0.268973				0.256324				0.270089				0.249628				0.239583				0.267857				0.247024				0.258929
		0.268973				0.256324				0.270089				0.249628				0.239583				0.267857				0.247024				0.258929
		0.268973				0.256324				0.270089				0.249628				0.239583				0.267857				0.247024				0.258929
		0.268973				0.256324				0.270089				0.249628				0.239583				0.267857				0.247024				0.258929
		0.268973				0.256324				0.270089				0.249628				0.239583				0.267857				0.247024				0.258929
		0.268973				0.256324				0.270089				0.249628				0.239583				0.267857				0.247024				0.258929
		0.268973				0.256324				0.270089				0.249628				0.239583				0.267857				0.247024				0.258929
		0.268973				0.256324				0.270089				0.249628				0.239583				0.267857				0.247024				0.258929
		0.268973				0.256324				0.270089				0.249628				0.239583				0.267857				0.247024				0.258929
		0.269345				0.256324				0.270089				0.249628				0.239583				0.267857				0.247024				0.258929
		0.269345				0.256324				0.270089				0.249628				0.239583				0.267857				0.247024				0.258929
		0.269345				0.256324				0.270089				0.249628				0.239583				0.267857				0.247024				0.258929
		0.269345				0.256324				0.270089				0.249628				0.239583				0.267857				0.247024				0.258929
		0.269345				0.256324				0.270089				0.249628				0.239583				0.267857				0.247024				0.258929
		0.269345				0.256324				0.270089				0.249628				0.239583				0.267857				0.247396				0.258929
		0.269345				0.256324				0.270089				0.249628				0.239583				0.267857				0.247396				0.258929
		0.269345				0.256324				0.270089				0.249628				0.239583				0.267857				0.247396				0.258929
		0.269345				0.256324				0.270089				0.249628				0.239583				0.267857				0.247396				0.258929
		0.269345				0.256324				0.270089				0.249628				0.239583				0.267857				0.247396				0.258929
		0.269345				0.256324				0.270089				0.249628				0.239583				0.267857				0.247396				0.258929
		0.269345				0.256324				0.270089				0.249628				0.239583				0.267857				0.247396				0.258929
		0.269345				0.256696				0.270089				0.249628				0.239583				0.267857				0.247396				0.258929
		0.269345				0.256696				0.270089				0.249628				0.239583				0.267857				0.247396				0.258929
		0.269345				0.256696				0.270089				0.249628				0.239583				0.267857				0.247396				0.258929
		0.269345				0.256696				0.270089				0.249628				0.239583				0.267857				0.247396				0.258929
		0.269345				0.256696				0.270089				0.249628				0.239583				0.267857				0.247396				0.258929
		0.269345				0.256696				0.270089				0.249628				0.239583				0.267857				0.247396				0.258929
		0.269345				0.256696				0.270089				0.249628				0.239583				0.267857				0.247396				0.258929
		0.269345				0.256696				0.270089				0.249628				0.239583				0.267857				0.247396				0.258929
		0.269345				0.256696				0.270089				0.249628				0.239583				0.267857				0.247396				0.258929
		0.269345				0.256696				0.270089				0.249628				0.239583				0.267857				0.247396				0.258929
		0.269345				0.256696				0.270089				0.249628				0.239583				0.267857				0.247396				0.258929
		0.269345				0.256696				0.270089				0.249628				0.239583				0.267857				0.247396				0.258929
		0.269345				0.256696				0.270089				0.249628				0.239583				0.267857				0.247396				0.258929
		0.269345				0.256696				0.270089				0.249628				0.239583				0.267857				0.247396				0.258929
		0.269345				0.256696				0.270089				0.249628				0.239583				0.267857				0.247396				0.258929
		0.269345				0.256696				0.270089				0.249628				0.239583				0.267857				0.247396				0.258929
		0.269345				0.256696				0.270461				0.249628				0.239583				0.267857				0.247396				0.258929
		0.269345				0.256696				0.270461				0.249628				0.239583				0.267857				0.247396				0.258929
		0.269345				0.256696				0.270461				0.249628				0.239583				0.267857				0.247396				0.258929
		0.269345				0.256696				0.270461				0.249628				0.239583				0.267857				0.247396				0.258929
		0.269345				0.256696				0.270461				0.249628				0.239583				0.267857				0.247396				0.258929
		0.269345				0.256696				0.270461				0.25				0.239583				0.267857				0.247396				0.258929
		0.269345				0.256696				0.270461				0.25				0.239583				0.267857				0.247396				0.258929
		0.269345				0.256696				0.270461				0.25				0.239583				0.267857				0.247396				0.258929
		0.269345				0.256696				0.270461				0.25				0.239583				0.267857				0.247396				0.258929
		0.269345				0.256696				0.270461				0.25				0.239583				0.267857				0.247396				0.258929
		0.269345				0.256696				0.270461				0.25				0.239583				0.267857				0.247396				0.258929
		0.269345				0.256696				0.270461				0.25				0.239583				0.267857				0.247396				0.258929
		0.269345				0.256696				0.270461				0.25				0.239583				0.267857				0.247396				0.259301
		0.269345				0.256696				0.270461				0.25				0.239583				0.267857				0.247396				0.259301
		0.269345				0.256696				0.270461				0.25				0.239583				0.267857				0.247396				0.259301
		0.269345				0.256696				0.270461				0.25				0.239583				0.267857				0.247396				0.259301
		0.269345				0.256696				0.270461				0.25				0.239583				0.267857				0.247396				0.259301
		0.269345				0.256696				0.270461				0.25				0.239583				0.267857				0.247396				0.259301
		0.269345				0.256696				0.270461				0.25				0.239583				0.267857				0.247396				0.259301
		0.269345				0.256696				0.270461				0.25				0.239583				0.267857				0.247396				0.259301
		0.269345				0.256696				0.270461				0.25				0.239583				0.267857				0.247396				0.259301
		0.269345				0.256696				0.270461				0.25				0.239583				0.267857				0.247396				0.259301
		0.269345				0.256696				0.270461				0.25				0.239583				0.267857				0.247396				0.259301
		0.269345				0.256696				0.270461				0.25				0.239583				0.267857				0.247396				0.259301
		0.269345				0.256696				0.270461				0.25				0.239583				0.267857				0.247396				0.259301
		0.269345				0.256696				0.270461				0.25				0.239583				0.267857				0.247396				0.259301
		0.269345				0.256696				0.270461				0.25				0.239583				0.267857				0.247396				0.259301
		0.269345				0.256696				0.270461				0.25				0.239583				0.267857				0.247396				0.259301
		0.269345				0.256696				0.270461				0.25				0.239583				0.267857				0.247396				0.259301
		0.269345				0.256696				0.270461				0.25				0.239583				0.268229				0.247396				0.259301
		0.269345				0.256696				0.270461				0.25				0.239583				0.268229				0.247396				0.259301
		0.269345				0.256696				0.270461				0.25				0.239583				0.268229				0.247396				0.259301
		0.269345				0.256696				0.270461				0.25				0.239583				0.268229				0.247396				0.259301
		0.269345				0.256696				0.270461				0.25				0.239583				0.268229				0.247396				0.259301
		0.269345				0.256696				0.270461				0.25				0.239583				0.268229				0.247396				0.259301
		0.269345				0.256696				0.270461				0.25				0.239583				0.268229				0.247396				0.259301
		0.269345				0.256696				0.270461				0.25				0.239955				0.268229				0.247396				0.259301
		0.269345				0.256696				0.270461				0.25				0.239955				0.268229				0.247396				0.259301
		0.269345				0.256696				0.270461				0.25				0.239955				0.268229				0.247396				0.259301
		0.269345				0.256696				0.270461				0.25				0.239955				0.268229				0.247396				0.259301
		0.269345				0.256696				0.270461				0.25				0.239955				0.268229				0.247396				0.259301
		0.269345				0.256696				0.270461				0.25				0.239955				0.268229				0.247396				0.259301
		0.269345				0.256696				0.270461				0.25				0.239955				0.268229				0.247396				0.259301
		0.269345				0.256696				0.270461				0.25				0.239955				0.268229				0.247396				0.259301
		0.269345				0.256696				0.270461				0.25				0.239955				0.268229				0.247396				0.259301
		0.269345				0.256696				0.270461				0.25				0.239955				0.268229				0.247396				0.259301
		0.269345				0.256696				0.270461				0.25				0.239955				0.268229				0.247396				0.259301
		0.269345				0.256696				0.270461				0.25				0.239955				0.268229				0.247396				0.259301
		0.269345				0.256696				0.270461				0.25				0.239955				0.268229				0.247396				0.259301
		0.269345				0.256696				0.270461				0.25				0.239955				0.268229				0.247396				0.259301
		0.269345				0.256696				0.270461				0.25				0.239955				0.268229				0.247396				0.259301
		0.269345				0.256696				0.270461				0.25				0.239955				0.268229				0.247768				0.259301
		0.269345				0.256696				0.270461				0.25				0.239955				0.268229				0.247768				0.259301
		0.269345				0.256696				0.270461				0.25				0.239955				0.268229				0.247768				0.259301
		0.269345				0.256696				0.270461				0.25				0.239955				0.268229				0.247768				0.259301
		0.269345				0.256696				0.270461				0.25				0.239955				0.268229				0.247768				0.259301
		0.269345				0.256696				0.270461				0.25				0.239955				0.268229				0.247768				0.259301
		0.269345				0.256696				0.270461				0.25				0.239955				0.268229				0.247768				0.259301
		0.269345				0.256696				0.270461				0.25				0.239955				0.268229				0.247768				0.259301
		0.269345				0.256696				0.270461				0.25				0.239955				0.268229				0.247768				0.259301
		0.269345				0.256696				0.270461				0.25				0.239955				0.268229				0.247768				0.259301
		0.269345				0.257068				0.270461				0.25				0.239955				0.268229				0.247768				0.259301
		0.269345				0.257068				0.270461				0.25				0.239955				0.268229				0.247768				0.259301
		0.269345				0.257068				0.270461				0.25				0.239955				0.268229				0.247768				0.259301
		0.269345				0.257068				0.270461				0.25				0.239955				0.268229				0.247768				0.259301
		0.269345				0.257068				0.270461				0.25				0.239955				0.268229				0.247768				0.259301
		0.269345				0.257068				0.270461				0.25				0.239955				0.268229				0.247768				0.259301
		0.269345				0.257068				0.270833				0.25				0.239955				0.268229				0.247768				0.259301
		0.269345				0.257068				0.270833				0.25				0.239955				0.268229				0.247768				0.259301
		0.269717				0.257068				0.270833				0.25				0.239955				0.268229				0.247768				0.259301
		0.269717				0.257068				0.270833				0.25				0.239955				0.268229				0.247768				0.259301
		0.269717				0.257068				0.270833				0.25				0.239955				0.268229				0.247768				0.259301
		0.269717				0.257068				0.270833				0.25				0.239955				0.268229				0.247768				0.259301
		0.269717				0.257068				0.270833				0.25				0.239955				0.268229				0.247768				0.259301
		0.269717				0.257068				0.270833				0.25				0.239955				0.268229				0.247768				0.259301
		0.269717				0.257068				0.270833				0.25				0.239955				0.268229				0.247768				0.259301
		0.269717				0.257068				0.270833				0.25				0.239955				0.268229				0.247768				0.259301
		0.269717				0.257068				0.270833				0.250372				0.239955				0.268229				0.247768				0.259301
		0.269717				0.257068				0.270833				0.250372				0.239955				0.268229				0.247768				0.259301
		0.269717				0.257068				0.270833				0.250372				0.239955				0.268229				0.247768				0.259301
		0.269717				0.257068				0.270833				0.250372				0.239955				0.268229				0.247768				0.259301
		0.269717				0.257068				0.270833				0.250372				0.239955				0.268229				0.247768				0.259673
		0.269717				0.257068				0.270833				0.250372				0.239955				0.268229				0.247768				0.259673
		0.269717				0.257068				0.270833				0.250372				0.239955				0.268229				0.247768				0.259673
		0.269717				0.257068				0.270833				0.250372				0.239955				0.268229				0.247768				0.259673
		0.269717				0.257068				0.270833				0.250372				0.239955				0.268229				0.247768				0.259673
		0.269717				0.257068				0.270833				0.250372				0.239955				0.268229				0.247768				0.259673
		0.269717				0.257068				0.270833				0.250372				0.239955				0.268229				0.247768				0.259673
		0.269717				0.257068				0.270833				0.250372				0.239955				0.268229				0.247768				0.259673
		0.269717				0.257068				0.270833				0.250372				0.239955				0.268229				0.247768				0.259673
		0.269717				0.257068				0.270833				0.250372				0.239955				0.268229				0.247768				0.259673
		0.269717				0.257068				0.270833				0.250372				0.239955				0.268229				0.247768				0.259673
		0.269717				0.257068				0.270833				0.250372				0.239955				0.268229				0.247768				0.259673
		0.269717				0.257068				0.270833				0.250372				0.239955				0.268229				0.247768				0.259673
		0.269717				0.257068				0.270833				0.250372				0.239955				0.268229				0.247768				0.259673
		0.269717				0.257068				0.270833				0.250372				0.239955				0.268229				0.247768				0.259673
		0.269717				0.257068				0.270833				0.250372				0.239955				0.268229				0.247768				0.259673
		0.269717				0.257068				0.270833				0.250372				0.239955				0.268229				0.247768				0.259673
		0.269717				0.257068				0.270833				0.250372				0.239955				0.268229				0.247768				0.259673
		0.269717				0.257068				0.270833				0.250372				0.239955				0.268601				0.247768				0.259673
		0.269717				0.257068				0.270833				0.250372				0.239955				0.268601				0.247768				0.259673
		0.269717				0.257068				0.270833				0.250372				0.239955				0.268601				0.247768				0.259673
		0.269717				0.257068				0.270833				0.250372				0.239955				0.268601				0.247768				0.259673
		0.269717				0.257068				0.270833				0.250372				0.239955				0.268601				0.247768				0.259673
		0.269717				0.257068				0.270833				0.250372				0.239955				0.268601				0.247768				0.259673
		0.269717				0.257068				0.270833				0.250372				0.239955				0.268601				0.247768				0.259673
		0.269717				0.257068				0.270833				0.250372				0.239955				0.268601				0.247768				0.259673
		0.269717				0.257068				0.270833				0.250372				0.239955				0.268601				0.247768				0.259673
		0.269717				0.257068				0.270833				0.250372				0.239955				0.268601				0.247768				0.259673
		0.269717				0.257068				0.270833				0.250372				0.239955				0.268601				0.247768				0.259673
		0.269717				0.257068				0.270833				0.250372				0.239955				0.268601				0.247768				0.259673
		0.269717				0.257068				0.270833				0.250372				0.239955				0.268601				0.247768				0.259673
		0.269717				0.257068				0.270833				0.250372				0.239955				0.268601				0.247768				0.259673
		0.269717				0.257068				0.270833				0.250372				0.239955				0.268601				0.247768				0.259673
		0.269717				0.257068				0.270833				0.250372				0.239955				0.268601				0.247768				0.259673
		0.269717				0.257068				0.270833				0.250372				0.239955				0.268601				0.247768				0.259673
		0.269717				0.257068				0.270833				0.250372				0.240327				0.268601				0.247768				0.259673
		0.269717				0.257068				0.270833				0.250372				0.240327				0.268601				0.247768				0.259673
		0.269717				0.257068				0.270833				0.250372				0.240327				0.268601				0.247768				0.259673
		0.269717				0.257068				0.270833				0.250372				0.240327				0.268601				0.247768				0.259673
		0.269717				0.257068				0.270833				0.250372				0.240327				0.268601				0.247768				0.259673
		0.269717				0.257068				0.270833				0.250372				0.240327				0.268601				0.247768				0.259673
		0.269717				0.257068				0.270833				0.250372				0.240327				0.268601				0.247768				0.259673
		0.269717				0.257068				0.270833				0.250372				0.240327				0.268601				0.247768				0.259673
		0.269717				0.257068				0.270833				0.250372				0.240327				0.268601				0.247768				0.259673
		0.269717				0.257068				0.270833				0.250372				0.240327				0.268601				0.247768				0.259673
		0.269717				0.257068				0.270833				0.250372				0.240327				0.268601				0.247768				0.259673
		0.269717				0.257068				0.270833				0.250372				0.240327				0.268601				0.247768				0.259673
		0.269717				0.257068				0.270833				0.250372				0.240327				0.268601				0.247768				0.259673
		0.269717				0.257068				0.270833				0.250372				0.240327				0.268601				0.247768				0.259673
		0.269717				0.257068				0.270833				0.250372				0.240327				0.268601				0.247768				0.259673
		0.269717				0.257068				0.270833				0.250372				0.240327				0.268601				0.247768				0.259673
		0.269717				0.257068				0.270833				0.250372				0.240327				0.268601				0.247768				0.259673
		0.269717				0.257068				0.270833				0.250372				0.240327				0.268601				0.247768				0.259673
		0.269717				0.257068				0.270833				0.250372				0.240327				0.268601				0.24814				0.259673
		0.269717				0.257068				0.270833				0.250372				0.240327				0.268601				0.24814				0.259673
		0.269717				0.257068				0.270833				0.250372				0.240327				0.268601				0.24814				0.259673
		0.269717				0.257068				0.270833				0.250372				0.240327				0.268601				0.24814				0.259673
		0.269717				0.257068				0.270833				0.250372				0.240327				0.268601				0.24814				0.259673
		0.269717				0.257068				0.270833				0.250372				0.240327				0.268601				0.24814				0.259673
		0.269717				0.257068				0.270833				0.250372				0.240327				0.268601				0.24814				0.259673
		0.269717				0.257068				0.270833				0.250372				0.240327				0.268601				0.24814				0.259673
		0.269717				0.257068				0.270833				0.250372				0.240327				0.268601				0.24814				0.259673
		0.269717				0.257068				0.270833				0.250372				0.240327				0.268601				0.24814				0.259673
		0.269717				0.257068				0.270833				0.250372				0.240327				0.268601				0.24814				0.259673
		0.269717				0.257068				0.270833				0.250372				0.240327				0.268601				0.24814				0.259673
		0.269717				0.257068				0.270833				0.250372				0.240327				0.268601				0.24814				0.259673
		0.269717				0.257068				0.271205				0.250372				0.240327				0.268601				0.24814				0.259673
		0.269717				0.257068				0.271205				0.250372				0.240327				0.268601				0.24814				0.259673
		0.269717				0.257068				0.271205				0.250372				0.240327				0.268601				0.24814				0.259673
		0.269717				0.25744				0.271205				0.250372				0.240327				0.268601				0.24814				0.259673
		0.269717				0.25744				0.271205				0.250372				0.240327				0.268601				0.24814				0.259673
		0.269717				0.25744				0.271205				0.250372				0.240327				0.268601				0.24814				0.259673
		0.269717				0.25744				0.271205				0.250372				0.240327				0.268601				0.24814				0.259673
		0.269717				0.25744				0.271205				0.250372				0.240327				0.268601				0.24814				0.259673
		0.269717				0.25744				0.271205				0.250372				0.240327				0.268601				0.24814				0.260045
		0.269717				0.25744				0.271205				0.250372				0.240327				0.268601				0.24814				0.260045
		0.269717				0.25744				0.271205				0.250372				0.240327				0.268601				0.24814				0.260045
		0.269717				0.25744				0.271205				0.250372				0.240327				0.268601				0.24814				0.260045
		0.269717				0.25744				0.271205				0.250372				0.240327				0.268601				0.24814				0.260045
		0.269717				0.25744				0.271205				0.250372				0.240327				0.268601				0.24814				0.260045
		0.269717				0.25744				0.271205				0.250372				0.240327				0.268601				0.24814				0.260045
		0.269717				0.25744				0.271205				0.250372				0.240327				0.268601				0.24814				0.260045
		0.269717				0.25744				0.271205				0.250372				0.240327				0.268601				0.24814				0.260045
		0.269717				0.25744				0.271205				0.250372				0.240327				0.268601				0.24814				0.260045
		0.269717				0.25744				0.271205				0.250372				0.240327				0.268973				0.24814				0.260045
		0.269717				0.25744				0.271205				0.250372				0.240327				0.268973				0.24814				0.260045
		0.269717				0.25744				0.271205				0.250372				0.240327				0.268973				0.24814				0.260045
		0.269717				0.25744				0.271205				0.250372				0.240327				0.268973				0.24814				0.260045
		0.269717				0.25744				0.271205				0.250372				0.240327				0.268973				0.24814				0.260045
		0.269717				0.25744				0.271205				0.250744				0.240327				0.268973				0.24814				0.260045
		0.269717				0.25744				0.271205				0.250744				0.240327				0.268973				0.24814				0.260045
		0.269717				0.25744				0.271205				0.250744				0.240327				0.268973				0.24814				0.260045
		0.269717				0.25744				0.271205				0.250744				0.240327				0.268973				0.24814				0.260045
		0.269717				0.25744				0.271205				0.250744				0.240327				0.268973				0.24814				0.260045
		0.269717				0.25744				0.271205				0.250744				0.240327				0.268973				0.24814				0.260045
		0.269717				0.25744				0.271205				0.250744				0.240327				0.268973				0.24814				0.260045
		0.269717				0.25744				0.271205				0.250744				0.240327				0.268973				0.24814				0.260045
		0.269717				0.25744				0.271205				0.250744				0.240327				0.268973				0.24814				0.260045
		0.270089				0.25744				0.271205				0.250744				0.240327				0.268973				0.24814				0.260045
		0.270089				0.25744				0.271205				0.250744				0.240327				0.268973				0.24814				0.260045
		0.270089				0.25744				0.271205				0.250744				0.240327				0.268973				0.24814				0.260045
		0.270089				0.25744				0.271205				0.250744				0.240327				0.268973				0.24814				0.260045
		0.270089				0.25744				0.271205				0.250744				0.240327				0.268973				0.24814				0.260045
		0.270089				0.25744				0.271205				0.250744				0.240327				0.268973				0.24814				0.260045
		0.270089				0.25744				0.271205				0.250744				0.240327				0.268973				0.24814				0.260045
		0.270089				0.25744				0.271205				0.250744				0.240327				0.268973				0.24814				0.260045
		0.270089				0.25744				0.271205				0.250744				0.240327				0.268973				0.24814				0.260045
		0.270089				0.25744				0.271205				0.250744				0.240327				0.268973				0.24814				0.260045
		0.270089				0.25744				0.271205				0.250744				0.240327				0.268973				0.24814				0.260045
		0.270089				0.25744				0.271205				0.250744				0.240327				0.268973				0.24814				0.260045
		0.270089				0.25744				0.271205				0.250744				0.240327				0.268973				0.24814				0.260045
		0.270089				0.25744				0.271205				0.250744				0.240327				0.268973				0.24814				0.260045
		0.270089				0.25744				0.271205				0.250744				0.240327				0.268973				0.24814				0.260045
		0.270089				0.25744				0.271205				0.250744				0.240327				0.268973				0.24814				0.260045
		0.270089				0.25744				0.271205				0.250744				0.240327				0.268973				0.24814				0.260045
		0.270089				0.25744				0.271205				0.250744				0.240327				0.268973				0.24814				0.260045
		0.270089				0.25744				0.271205				0.250744				0.240327				0.268973				0.24814				0.260045
		0.270089				0.25744				0.271205				0.250744				0.240327				0.268973				0.24814				0.260045
		0.270089				0.25744				0.271205				0.250744				0.240327				0.268973				0.24814				0.260045
		0.270089				0.25744				0.271205				0.250744				0.240327				0.268973				0.24814				0.260045
		0.270089				0.25744				0.271205				0.250744				0.240327				0.268973				0.24814				0.260045
		0.270089				0.25744				0.271205				0.250744				0.240327				0.268973				0.24814				0.260045
		0.270089				0.25744				0.271205				0.250744				0.240327				0.268973				0.24814				0.260045
		0.270089				0.25744				0.271205				0.250744				0.240327				0.268973				0.24814				0.260045
		0.270089				0.25744				0.271205				0.250744				0.240327				0.268973				0.24814				0.260045
		0.270089				0.25744				0.271205				0.250744				0.240327				0.268973				0.24814				0.260045
		0.270089				0.25744				0.271205				0.250744				0.240327				0.268973				0.24814				0.260045
		0.270089				0.25744				0.271205				0.250744				0.240327				0.268973				0.24814				0.260045
		0.270089				0.25744				0.271205				0.250744				0.240327				0.268973				0.24814				0.260045
		0.270089				0.25744				0.271205				0.250744				0.240327				0.268973				0.24814				0.260045
		0.270089				0.25744				0.271205				0.250744				0.240327				0.268973				0.24814				0.260045
		0.270089				0.25744				0.271205				0.250744				0.240327				0.268973				0.24814				0.260045
		0.270089				0.25744				0.271205				0.250744				0.240327				0.268973				0.24814				0.260045
		0.270089				0.25744				0.271205				0.250744				0.240327				0.268973				0.24814				0.260045
		0.270089				0.25744				0.271205				0.250744				0.240699				0.268973				0.24814				0.260045
		0.270089				0.25744				0.271205				0.250744				0.240699				0.268973				0.24814				0.260045
		0.270089				0.25744				0.271205				0.250744				0.240699				0.268973				0.24814				0.260045
		0.270089				0.25744				0.271205				0.250744				0.240699				0.268973				0.24814				0.260045
		0.270089				0.25744				0.271205				0.250744				0.240699				0.268973				0.24814				0.260045
		0.270089				0.25744				0.271205				0.250744				0.240699				0.268973				0.24814				0.260045
		0.270089				0.25744				0.271205				0.250744				0.240699				0.268973				0.24814				0.260045
		0.270089				0.25744				0.271205				0.250744				0.240699				0.268973				0.24814				0.260045
		0.270089				0.25744				0.271205				0.250744				0.240699				0.268973				0.24814				0.260045
		0.270089				0.25744				0.271577				0.250744				0.240699				0.268973				0.24814				0.260417
		0.270089				0.25744				0.271577				0.250744				0.240699				0.268973				0.24814				0.260417
		0.270089				0.25744				0.271577				0.250744				0.240699				0.268973				0.24814				0.260417
		0.270089				0.25744				0.271577				0.250744				0.240699				0.268973				0.24814				0.260417
		0.270089				0.25744				0.271577				0.250744				0.240699				0.268973				0.24814				0.260417
		0.270089				0.25744				0.271577				0.250744				0.240699				0.268973				0.24814				0.260417
		0.270089				0.25744				0.271577				0.250744				0.240699				0.268973				0.24814				0.260417
		0.270089				0.25744				0.271577				0.250744				0.240699				0.268973				0.24814				0.260417
		0.270089				0.25744				0.271577				0.250744				0.240699				0.268973				0.24814				0.260417
		0.270089				0.25744				0.271577				0.250744				0.240699				0.268973				0.24814				0.260417
		0.270089				0.25744				0.271577				0.250744				0.240699				0.268973				0.24814				0.260417
		0.270089				0.25744				0.271577				0.250744				0.240699				0.268973				0.24814				0.260417
		0.270089				0.25744				0.271577				0.250744				0.240699				0.268973				0.24814				0.260417
		0.270089				0.25744				0.271577				0.250744				0.240699				0.268973				0.24814				0.260417
		0.270089				0.257812				0.271577				0.250744				0.240699				0.268973				0.24814				0.260417
		0.270089				0.257812				0.271577				0.250744				0.240699				0.268973				0.24814				0.260417
		0.270089				0.257812				0.271577				0.250744				0.240699				0.268973				0.24814				0.260417
		0.270089				0.257812				0.271577				0.250744				0.240699				0.268973				0.24814				0.260417
		0.270089				0.257812				0.271577				0.250744				0.240699				0.268973				0.24814				0.260417
		0.270089				0.257812				0.271577				0.250744				0.240699				0.268973				0.24814				0.260417
		0.270089				0.257812				0.271577				0.251116				0.240699				0.268973				0.248512				0.260417
		0.270089				0.257812				0.271577				0.251116				0.240699				0.268973				0.248512				0.260417
		0.270089				0.257812				0.271577				0.251116				0.240699				0.268973				0.248512				0.260417
		0.270089				0.257812				0.271577				0.251116				0.240699				0.268973				0.248512				0.260417
		0.270089				0.257812				0.271577				0.251116				0.240699				0.268973				0.248512				0.260417
		0.270089				0.257812				0.271577				0.251116				0.240699				0.269345				0.248512				0.260417
		0.270089				0.257812				0.271577				0.251116				0.240699				0.269345				0.248512				0.260417
		0.270089				0.257812				0.271577				0.251116				0.240699				0.269345				0.248512				0.260417
		0.270089				0.257812				0.271577				0.251116				0.240699				0.269345				0.248512				0.260417
		0.270089				0.257812				0.271577				0.251116				0.240699				0.269345				0.248512				0.260417
		0.270089				0.257812				0.271577				0.251116				0.240699				0.269345				0.248512				0.260417
		0.270089				0.257812				0.271577				0.251116				0.240699				0.269345				0.248512				0.260417
		0.270089				0.257812				0.271577				0.251116				0.240699				0.269345				0.248512				0.260417
		0.270089				0.257812				0.271577				0.251116				0.240699				0.269345				0.248512				0.260417
		0.270089				0.257812				0.271577				0.251116				0.240699				0.269345				0.248512				0.260417
		0.270089				0.257812				0.271577				0.251116				0.240699				0.269345				0.248512				0.260417
		0.270089				0.257812				0.271577				0.251116				0.240699				0.269345				0.248512				0.260417
		0.270089				0.257812				0.271577				0.251116				0.240699				0.269345				0.248512				0.260417
		0.270089				0.257812				0.271577				0.251116				0.240699				0.269345				0.248512				0.260417
		0.270089				0.257812				0.271577				0.251116				0.240699				0.269345				0.248512				0.260417
		0.270089				0.257812				0.271577				0.251116				0.240699				0.269345				0.248512				0.260417
		0.270089				0.257812				0.271577				0.251116				0.240699				0.269345				0.248512				0.260417
		0.270089				0.257812				0.271577				0.251116				0.240699				0.269345				0.248512				0.260417
		0.270089				0.257812				0.271577				0.251116				0.240699				0.269345				0.248512				0.260417
		0.270089				0.257812				0.271577				0.251116				0.240699				0.269345				0.248512				0.260417
		0.270089				0.257812				0.271577				0.251116				0.240699				0.269345				0.248512				0.260417
		0.270089				0.257812				0.271577				0.251116				0.240699				0.269345				0.248512				0.260417
		0.270089				0.257812				0.271577				0.251116				0.240699				0.269345				0.248512				0.260417
		0.270089				0.257812				0.271577				0.251116				0.240699				0.269345				0.248512				0.260417
		0.270089				0.257812				0.271577				0.251116				0.240699				0.269345				0.248512				0.260417
		0.270089				0.257812				0.271577				0.251116				0.240699				0.269345				0.248512				0.260417
		0.270089				0.257812				0.271577				0.251116				0.240699				0.269345				0.248512				0.260417
		0.270089				0.257812				0.271577				0.251116				0.240699				0.269345				0.248512				0.260417
		0.270089				0.257812				0.271577				0.251116				0.240699				0.269345				0.248512				0.260417
		0.270089				0.257812				0.271577				0.251116				0.240699				0.269345				0.248512				0.260417
		0.270089				0.257812				0.271577				0.251116				0.240699				0.269345				0.248512				0.260417
		0.270089				0.257812				0.271577				0.251116				0.240699				0.269345				0.248512				0.260417
		0.270089				0.257812				0.271577				0.251116				0.240699				0.269345				0.248512				0.260417
		0.270089				0.257812				0.271577				0.251116				0.240699				0.269345				0.248512				0.260417
		0.270089				0.257812				0.271577				0.251116				0.240699				0.269345				0.248512				0.260417
		0.270461				0.257812				0.271577				0.251116				0.240699				0.269345				0.248512				0.260417
		0.270461				0.257812				0.271577				0.251116				0.240699				0.269345				0.248512				0.260417
		0.270461				0.257812				0.271577				0.251116				0.240699				0.269345				0.248512				0.260417
		0.270461				0.257812				0.271577				0.251116				0.240699				0.269345				0.248512				0.260417
		0.270461				0.257812				0.271577				0.251116				0.240699				0.269345				0.248512				0.260417
		0.270461				0.257812				0.271577				0.251116				0.240699				0.269345				0.248512				0.260417
		0.270461				0.257812				0.271577				0.251116				0.240699				0.269345				0.248512				0.260417
		0.270461				0.257812				0.271577				0.251116				0.240699				0.269345				0.248512				0.260417
		0.270461				0.257812				0.271577				0.251116				0.240699				0.269345				0.248512				0.260417
		0.270461				0.257812				0.271577				0.251116				0.240699				0.269345				0.248512				0.260417
		0.270461				0.257812				0.271577				0.251116				0.240699				0.269345				0.248512				0.260417
		0.270461				0.257812				0.271577				0.251116				0.240699				0.269345				0.248512				0.260417
		0.270461				0.257812				0.271577				0.251116				0.240699				0.269345				0.248512				0.260417
		0.270461				0.257812				0.271577				0.251116				0.240699				0.269345				0.248512				0.260417
		0.270461				0.257812				0.271577				0.251116				0.240699				0.269345				0.248512				0.260417
		0.270461				0.257812				0.271577				0.251116				0.240699				0.269345				0.248512				0.260417
		0.270461				0.257812				0.271577				0.251116				0.240699				0.269345				0.248512				0.260417
		0.270461				0.257812				0.271577				0.251116				0.240699				0.269345				0.248512				0.260417
		0.270461				0.257812				0.271577				0.251116				0.241071				0.269345				0.248512				0.260789
		0.270461				0.257812				0.271577				0.251116				0.241071				0.269345				0.248512				0.260789
		0.270461				0.257812				0.271577				0.251116				0.241071				0.269345				0.248512				0.260789
		0.270461				0.257812				0.271577				0.251116				0.241071				0.269345				0.248512				0.260789
		0.270461				0.257812				0.271577				0.251116				0.241071				0.269345				0.248512				0.260789
		0.270461				0.257812				0.271577				0.251116				0.241071				0.269345				0.248512				0.260789
		0.270461				0.257812				0.271577				0.251116				0.241071				0.269345				0.248512				0.260789
		0.270461				0.257812				0.271577				0.251116				0.241071				0.269345				0.248512				0.260789
		0.270461				0.257812				0.271577				0.251116				0.241071				0.269345				0.248512				0.260789
		0.270461				0.258185				0.271577				0.251116				0.241071				0.269345				0.248512				0.260789
		0.270461				0.258185				0.271577				0.251116				0.241071				0.269345				0.248512				0.260789
		0.270461				0.258185				0.271577				0.251116				0.241071				0.269345				0.248512				0.260789
		0.270461				0.258185				0.271577				0.251116				0.241071				0.269345				0.248512				0.260789
		0.270461				0.258185				0.271577				0.251116				0.241071				0.269345				0.248512				0.260789
		0.270461				0.258185				0.271577				0.251116				0.241071				0.269345				0.248512				0.260789
		0.270461				0.258185				0.271577				0.251116				0.241071				0.269345				0.248512				0.260789
		0.270461				0.258185				0.271949				0.251116				0.241071				0.269717				0.248512				0.260789
		0.270461				0.258185				0.271949				0.251116				0.241071				0.269717				0.248512				0.260789
		0.270461				0.258185				0.271949				0.251116				0.241071				0.269717				0.248512				0.260789
		0.270461				0.258185				0.271949				0.251488				0.241071				0.269717				0.248512				0.260789
		0.270461				0.258185				0.271949				0.251488				0.241071				0.269717				0.248512				0.260789
		0.270461				0.258185				0.271949				0.251488				0.241071				0.269717				0.248512				0.260789
		0.270461				0.258185				0.271949				0.251488				0.241071				0.269717				0.248512				0.260789
		0.270461				0.258185				0.271949				0.251488				0.241071				0.269717				0.248512				0.260789
		0.270461				0.258185				0.271949				0.251488				0.241071				0.269717				0.248512				0.260789
		0.270461				0.258185				0.271949				0.251488				0.241071				0.269717				0.248512				0.260789
		0.270461				0.258185				0.271949				0.251488				0.241071				0.269717				0.248512				0.260789
		0.270461				0.258185				0.271949				0.251488				0.241071				0.269717				0.248512				0.260789
		0.270461				0.258185				0.271949				0.251488				0.241071				0.269717				0.248512				0.260789
		0.270461				0.258185				0.271949				0.251488				0.241071				0.269717				0.248512				0.260789
		0.270461				0.258185				0.271949				0.251488				0.241071				0.269717				0.248512				0.260789
		0.270461				0.258185				0.271949				0.251488				0.241071				0.269717				0.248512				0.260789
		0.270461				0.258185				0.271949				0.251488				0.241071				0.269717				0.248512				0.260789
		0.270461				0.258185				0.271949				0.251488				0.241071				0.269717				0.248512				0.260789
		0.270461				0.258185				0.271949				0.251488				0.241071				0.269717				0.248512				0.260789
		0.270461				0.258185				0.271949				0.251488				0.241071				0.269717				0.248512				0.260789
		0.270461				0.258185				0.271949				0.251488				0.241071				0.269717				0.248512				0.260789
		0.270461				0.258185				0.271949				0.251488				0.241071				0.269717				0.248884				0.260789
		0.270461				0.258185				0.271949				0.251488				0.241071				0.269717				0.248884				0.260789
		0.270461				0.258185				0.271949				0.251488				0.241071				0.269717				0.248884				0.260789
		0.270461				0.258185				0.271949				0.251488				0.241071				0.269717				0.248884				0.260789
		0.270461				0.258185				0.271949				0.251488				0.241071				0.269717				0.248884				0.260789
		0.270461				0.258185				0.271949				0.251488				0.241071				0.269717				0.248884				0.260789
		0.270461				0.258185				0.271949				0.251488				0.241071				0.269717				0.248884				0.260789
		0.270461				0.258185				0.271949				0.251488				0.241071				0.269717				0.248884				0.260789
		0.270461				0.258185				0.271949				0.251488				0.241071				0.269717				0.248884				0.260789
		0.270461				0.258185				0.271949				0.251488				0.241071				0.269717				0.248884				0.260789
		0.270461				0.258185				0.271949				0.251488				0.241071				0.269717				0.248884				0.260789
		0.270461				0.258185				0.271949				0.251488				0.241071				0.269717				0.248884				0.260789
		0.270461				0.258185				0.271949				0.251488				0.241071				0.269717				0.248884				0.260789
		0.270461				0.258185				0.271949				0.251488				0.241071				0.269717				0.248884				0.260789
		0.270461				0.258185				0.271949				0.251488				0.241071				0.269717				0.248884				0.260789
		0.270461				0.258185				0.271949				0.251488				0.241071				0.269717				0.248884				0.260789
		0.270461				0.258185				0.271949				0.251488				0.241071				0.269717				0.248884				0.260789
		0.270461				0.258185				0.271949				0.251488				0.241071				0.269717				0.248884				0.260789
		0.270461				0.258185				0.271949				0.251488				0.241071				0.269717				0.248884				0.260789
		0.270461				0.258185				0.271949				0.251488				0.241071				0.269717				0.248884				0.260789
		0.270461				0.258185				0.271949				0.251488				0.241071				0.269717				0.248884				0.260789
		0.270461				0.258185				0.271949				0.251488				0.241071				0.269717				0.248884				0.260789
		0.270461				0.258185				0.271949				0.251488				0.241071				0.269717				0.248884				0.260789
		0.270461				0.258185				0.271949				0.251488				0.241071				0.269717				0.248884				0.260789
		0.270461				0.258185				0.271949				0.251488				0.241071				0.269717				0.248884				0.260789
		0.270461				0.258185				0.271949				0.251488				0.241071				0.269717				0.248884				0.260789
		0.270461				0.258185				0.271949				0.251488				0.241071				0.269717				0.248884				0.260789
		0.270461				0.258185				0.271949				0.251488				0.241071				0.269717				0.248884				0.260789
		0.270461				0.258185				0.271949				0.251488				0.241071				0.269717				0.248884				0.260789
		0.270461				0.258185				0.271949				0.251488				0.241071				0.269717				0.248884				0.260789
		0.270461				0.258185				0.271949				0.251488				0.241071				0.269717				0.248884				0.260789
		0.270461				0.258185				0.271949				0.251488				0.241071				0.269717				0.248884				0.260789
		0.270461				0.258185				0.271949				0.251488				0.241071				0.269717				0.248884				0.260789
		0.270461				0.258185				0.271949				0.251488				0.241071				0.269717				0.248884				0.260789
		0.270461				0.258185				0.271949				0.251488				0.241071				0.269717				0.248884				0.260789
		0.270461				0.258185				0.271949				0.251488				0.241071				0.269717				0.248884				0.260789
		0.270461				0.258185				0.271949				0.251488				0.241071				0.269717				0.248884				0.260789
		0.270461				0.258185				0.271949				0.251488				0.241071				0.269717				0.248884				0.260789
		0.270461				0.258185				0.271949				0.251488				0.241071				0.269717				0.248884				0.260789
		0.270461				0.258185				0.271949				0.251488				0.241071				0.269717				0.248884				0.260789
		0.270461				0.258185				0.271949				0.251488				0.241071				0.269717				0.248884				0.260789
		0.270461				0.258185				0.271949				0.251488				0.241071				0.269717				0.248884				0.260789
		0.270461				0.258185				0.271949				0.251488				0.241071				0.269717				0.248884				0.260789
		0.270461				0.258185				0.271949				0.251488				0.241071				0.269717				0.248884				0.260789
		0.270461				0.258185				0.271949				0.251488				0.241071				0.269717				0.248884				0.260789
		0.270461				0.258185				0.271949				0.251488				0.241071				0.269717				0.248884				0.260789
		0.270461				0.258185				0.271949				0.251488				0.241071				0.269717				0.248884				0.260789
		0.270461				0.258185				0.271949				0.251488				0.241071				0.269717				0.248884				0.260789
		0.270461				0.258185				0.271949				0.251488				0.241071				0.269717				0.248884				0.261161
		0.270461				0.258185				0.271949				0.251488				0.241071				0.269717				0.248884				0.261161
		0.270461				0.258185				0.271949				0.251488				0.241071				0.269717				0.248884				0.261161
		0.270461				0.258185				0.271949				0.251488				0.241071				0.269717				0.248884				0.261161
		0.270461				0.258185				0.271949				0.251488				0.241071				0.269717				0.248884				0.261161
		0.270461				0.258185				0.271949				0.251488				0.241071				0.269717				0.248884				0.261161
		0.270461				0.258557				0.271949				0.251488				0.241071				0.269717				0.248884				0.261161
		0.270461				0.258557				0.272321				0.251488				0.241071				0.269717				0.248884				0.261161
		0.270461				0.258557				0.272321				0.251488				0.241071				0.269717				0.248884				0.261161
		0.270461				0.258557				0.272321				0.251488				0.241071				0.269717				0.248884				0.261161
		0.270461				0.258557				0.272321				0.251488				0.241071				0.269717				0.248884				0.261161
		0.270461				0.258557				0.272321				0.251488				0.241071				0.269717				0.248884				0.261161
		0.270461				0.258557				0.272321				0.251488				0.241071				0.270089				0.248884				0.261161
		0.270461				0.258557				0.272321				0.251488				0.241071				0.270089				0.248884				0.261161
		0.270461				0.258557				0.272321				0.251488				0.241071				0.270089				0.248884				0.261161
		0.270461				0.258557				0.272321				0.251488				0.241071				0.270089				0.248884				0.261161
		0.270461				0.258557				0.272321				0.251488				0.241071				0.270089				0.248884				0.261161
		0.270461				0.258557				0.272321				0.251488				0.241071				0.270089				0.248884				0.261161
		0.270461				0.258557				0.272321				0.251488				0.241071				0.270089				0.248884				0.261161
		0.270461				0.258557				0.272321				0.251488				0.241071				0.270089				0.248884				0.261161
		0.270461				0.258557				0.272321				0.251488				0.241071				0.270089				0.248884				0.261161
		0.270461				0.258557				0.272321				0.251488				0.241071				0.270089				0.248884				0.261161
		0.270461				0.258557				0.272321				0.251488				0.241071				0.270089				0.248884				0.261161
		0.270461				0.258557				0.272321				0.251488				0.241071				0.270089				0.248884				0.261161
		0.270833				0.258557				0.272321				0.251488				0.241071				0.270089				0.248884				0.261161
		0.270833				0.258557				0.272321				0.251488				0.241071				0.270089				0.248884				0.261161
		0.270833				0.258557				0.272321				0.25186				0.241071				0.270089				0.248884				0.261161
		0.270833				0.258557				0.272321				0.25186				0.241071				0.270089				0.248884				0.261161
		0.270833				0.258557				0.272321				0.25186				0.241071				0.270089				0.248884				0.261161
		0.270833				0.258557				0.272321				0.25186				0.241443				0.270089				0.248884				0.261161
		0.270833				0.258557				0.272321				0.25186				0.241443				0.270089				0.248884				0.261161
		0.270833				0.258557				0.272321				0.25186				0.241443				0.270089				0.248884				0.261161
		0.270833				0.258557				0.272321				0.25186				0.241443				0.270089				0.248884				0.261161
		0.270833				0.258557				0.272321				0.25186				0.241443				0.270089				0.248884				0.261161
		0.270833				0.258557				0.272321				0.25186				0.241443				0.270089				0.248884				0.261161
		0.270833				0.258557				0.272321				0.25186				0.241443				0.270089				0.248884				0.261161
		0.270833				0.258557				0.272321				0.25186				0.241443				0.270089				0.248884				0.261161
		0.270833				0.258557				0.272321				0.25186				0.241443				0.270089				0.248884				0.261161
		0.270833				0.258557				0.272321				0.25186				0.241443				0.270089				0.248884				0.261161
		0.270833				0.258557				0.272321				0.25186				0.241443				0.270089				0.248884				0.261161
		0.270833				0.258557				0.272321				0.25186				0.241443				0.270089				0.248884				0.261161
		0.270833				0.258557				0.272321				0.25186				0.241443				0.270089				0.248884				0.261161
		0.270833				0.258557				0.272321				0.25186				0.241443				0.270089				0.248884				0.261161
		0.270833				0.258557				0.272321				0.25186				0.241443				0.270089				0.248884				0.261161
		0.270833				0.258557				0.272321				0.25186				0.241443				0.270089				0.248884				0.261161
		0.270833				0.258557				0.272321				0.25186				0.241443				0.270089				0.248884				0.261161
		0.270833				0.258557				0.272321				0.25186				0.241443				0.270089				0.248884				0.261161
		0.270833				0.258557				0.272321				0.25186				0.241443				0.270089				0.248884				0.261161
		0.270833				0.258557				0.272321				0.25186				0.241443				0.270089				0.248884				0.261161
		0.270833				0.258557				0.272321				0.25186				0.241443				0.270089				0.248884				0.261161
		0.270833				0.258557				0.272321				0.25186				0.241443				0.270089				0.248884				0.261161
		0.270833				0.258557				0.272321				0.25186				0.241443				0.270089				0.248884				0.261161
		0.270833				0.258557				0.272321				0.25186				0.241443				0.270089				0.248884				0.261161
		0.270833				0.258557				0.272321				0.25186				0.241443				0.270089				0.248884				0.261161
		0.270833				0.258557				0.272321				0.25186				0.241443				0.270089				0.248884				0.261161
		0.270833				0.258557				0.272321				0.25186				0.241443				0.270089				0.248884				0.261161
		0.270833				0.258557				0.272321				0.25186				0.241443				0.270089				0.248884				0.261161
		0.270833				0.258557				0.272321				0.25186				0.241443				0.270089				0.248884				0.261161
		0.270833				0.258557				0.272321				0.25186				0.241443				0.270089				0.248884				0.261161
		0.270833				0.258557				0.272321				0.25186				0.241443				0.270089				0.248884				0.261161
		0.270833				0.258557				0.272321				0.25186				0.241443				0.270089				0.249256				0.261161
		0.270833				0.258557				0.272321				0.25186				0.241443				0.270089				0.249256				0.261161
		0.270833				0.258557				0.272321				0.25186				0.241443				0.270089				0.249256				0.261161
		0.270833				0.258557				0.272321				0.25186				0.241443				0.270089				0.249256				0.261161
		0.270833				0.258557				0.272321				0.25186				0.241443				0.270089				0.249256				0.261161
		0.270833				0.258557				0.272321				0.25186				0.241443				0.270089				0.249256				0.261161
		0.270833				0.258557				0.272321				0.25186				0.241443				0.270089				0.249256				0.261161
		0.270833				0.258557				0.272321				0.25186				0.241443				0.270089				0.249256				0.261161
		0.270833				0.258557				0.272321				0.25186				0.241443				0.270089				0.249256				0.261161
		0.270833				0.258557				0.272321				0.25186				0.241443				0.270089				0.249256				0.261161
		0.270833				0.258557				0.272321				0.25186				0.241443				0.270089				0.249256				0.261161
		0.270833				0.258557				0.272321				0.25186				0.241443				0.270089				0.249256				0.261161
		0.270833				0.258557				0.272321				0.25186				0.241443				0.270089				0.249256				0.261161
		0.270833				0.258557				0.272321				0.25186				0.241443				0.270089				0.249256				0.261161
		0.270833				0.258557				0.272321				0.25186				0.241443				0.270089				0.249256				0.261161
		0.270833				0.258557				0.272321				0.25186				0.241443				0.270089				0.249256				0.261161
		0.270833				0.258557				0.272321				0.25186				0.241443				0.270089				0.249256				0.261161
		0.270833				0.258557				0.272321				0.25186				0.241443				0.270089				0.249256				0.261161
		0.270833				0.258557				0.272321				0.25186				0.241443				0.270089				0.249256				0.261161
		0.270833				0.258557				0.272321				0.25186				0.241443				0.270089				0.249256				0.261161
		0.270833				0.258557				0.272321				0.25186				0.241443				0.270089				0.249256				0.261533
		0.270833				0.258557				0.272321				0.25186				0.241443				0.270089				0.249256				0.261533
		0.270833				0.258557				0.272321				0.25186				0.241443				0.270089				0.249256				0.261533
		0.270833				0.258557				0.272321				0.25186				0.241443				0.270089				0.249256				0.261533
		0.270833				0.258557				0.272321				0.25186				0.241443				0.270089				0.249256				0.261533
		0.270833				0.258557				0.272321				0.25186				0.241443				0.270089				0.249256				0.261533
		0.270833				0.258557				0.272321				0.25186				0.241443				0.270089				0.249256				0.261533
		0.270833				0.258557				0.272321				0.25186				0.241443				0.270089				0.249256				0.261533
		0.270833				0.258557				0.272321				0.25186				0.241443				0.270089				0.249256				0.261533
		0.270833				0.258557				0.272321				0.25186				0.241443				0.270089				0.249256				0.261533
		0.270833				0.258557				0.272321				0.25186				0.241443				0.270089				0.249256				0.261533
		0.270833				0.258557				0.272321				0.25186				0.241443				0.270089				0.249256				0.261533
		0.270833				0.258557				0.272321				0.25186				0.241443				0.270089				0.249256				0.261533
		0.270833				0.258557				0.272321				0.25186				0.241443				0.270089				0.249256				0.261533
		0.270833				0.258557				0.272321				0.25186				0.241443				0.270089				0.249256				0.261533
		0.270833				0.258557				0.272321				0.25186				0.241443				0.270089				0.249256				0.261533
		0.270833				0.258557				0.272321				0.25186				0.241443				0.270089				0.249256				0.261533
		0.270833				0.258557				0.272321				0.25186				0.241443				0.270089				0.249256				0.261533
		0.270833				0.258557				0.272321				0.25186				0.241443				0.270089				0.249256				0.261533
		0.270833				0.258557				0.272321				0.25186				0.241443				0.270461				0.249256				0.261533
		0.270833				0.258557				0.272321				0.25186				0.241443				0.270461				0.249256				0.261533
		0.270833				0.258557				0.272321				0.25186				0.241443				0.270461				0.249256				0.261533
		0.270833				0.258557				0.272321				0.252232				0.241443				0.270461				0.249256				0.261533
		0.270833				0.258557				0.272321				0.252232				0.241443				0.270461				0.249256				0.261533
		0.270833				0.258557				0.272693				0.252232				0.241443				0.270461				0.249256				0.261533
		0.270833				0.258557				0.272693				0.252232				0.241443				0.270461				0.249256				0.261533
		0.270833				0.258557				0.272693				0.252232				0.241443				0.270461				0.249256				0.261533
		0.270833				0.258557				0.272693				0.252232				0.241443				0.270461				0.249256				0.261533
		0.270833				0.258557				0.272693				0.252232				0.241443				0.270461				0.249256				0.261533
		0.270833				0.258929				0.272693				0.252232				0.241443				0.270461				0.249256				0.261533
		0.270833				0.258929				0.272693				0.252232				0.241443				0.270461				0.249256				0.261533
		0.270833				0.258929				0.272693				0.252232				0.241443				0.270461				0.249256				0.261533
		0.270833				0.258929				0.272693				0.252232				0.241443				0.270461				0.249256				0.261533
		0.270833				0.258929				0.272693				0.252232				0.241443				0.270461				0.249256				0.261533
		0.270833				0.258929				0.272693				0.252232				0.241443				0.270461				0.249256				0.261533
		0.270833				0.258929				0.272693				0.252232				0.241443				0.270461				0.249256				0.261533
		0.270833				0.258929				0.272693				0.252232				0.241443				0.270461				0.249256				0.261533
		0.270833				0.258929				0.272693				0.252232				0.241443				0.270461				0.249256				0.261533
		0.270833				0.258929				0.272693				0.252232				0.241443				0.270461				0.249256				0.261533
		0.270833				0.258929				0.272693				0.252232				0.241443				0.270461				0.249256				0.261533
		0.270833				0.258929				0.272693				0.252232				0.241443				0.270461				0.249256				0.261533
		0.270833				0.258929				0.272693				0.252232				0.241443				0.270461				0.249256				0.261533
		0.270833				0.258929				0.272693				0.252232				0.241443				0.270461				0.249256				0.261533
		0.270833				0.258929				0.272693				0.252232				0.241443				0.270461				0.249256				0.261533
		0.270833				0.258929				0.272693				0.252232				0.241443				0.270461				0.249256				0.261533
		0.270833				0.258929				0.272693				0.252232				0.241443				0.270461				0.249256				0.261533
		0.270833				0.258929				0.272693				0.252232				0.241443				0.270461				0.249256				0.261533
		0.270833				0.258929				0.272693				0.252232				0.241443				0.270461				0.249256				0.261533
		0.270833				0.258929				0.272693				0.252232				0.241443				0.270461				0.249256				0.261533
		0.270833				0.258929				0.272693				0.252232				0.241443				0.270461				0.249256				0.261533
		0.270833				0.258929				0.272693				0.252232				0.241443				0.270461				0.249256				0.261533
		0.270833				0.258929				0.272693				0.252232				0.241443				0.270461				0.249256				0.261533
		0.270833				0.258929				0.272693				0.252232				0.241443				0.270461				0.249256				0.261533
		0.270833				0.258929				0.272693				0.252232				0.241443				0.270461				0.249256				0.261533
		0.270833				0.258929				0.272693				0.252232				0.241443				0.270461				0.249256				0.261533
		0.270833				0.258929				0.272693				0.252232				0.241443				0.270461				0.249256				0.261533
		0.270833				0.258929				0.272693				0.252232				0.241443				0.270461				0.249256				0.261533
		0.270833				0.258929				0.272693				0.252232				0.241443				0.270461				0.249256				0.261533
		0.270833				0.258929				0.272693				0.252232				0.241815				0.270461				0.249256				0.261533
		0.270833				0.258929				0.272693				0.252232				0.241815				0.270461				0.249256				0.261533
		0.270833				0.258929				0.272693				0.252232				0.241815				0.270461				0.249256				0.261533
		0.271205				0.258929				0.272693				0.252232				0.241815				0.270461				0.249256				0.261533
		0.271205				0.258929				0.272693				0.252232				0.241815				0.270461				0.249256				0.261533
		0.271205				0.258929				0.272693				0.252232				0.241815				0.270461				0.249256				0.261533
		0.271205				0.258929				0.272693				0.252232				0.241815				0.270461				0.249256				0.261533
		0.271205				0.258929				0.272693				0.252232				0.241815				0.270461				0.249256				0.261533
		0.271205				0.258929				0.272693				0.252232				0.241815				0.270461				0.249256				0.261533
		0.271205				0.258929				0.272693				0.252232				0.241815				0.270461				0.249256				0.261533
		0.271205				0.258929				0.272693				0.252232				0.241815				0.270461				0.249256				0.261533
		0.271205				0.258929				0.272693				0.252232				0.241815				0.270461				0.249256				0.261533
		0.271205				0.258929				0.272693				0.252232				0.241815				0.270461				0.249256				0.261533
		0.271205				0.258929				0.272693				0.252232				0.241815				0.270461				0.249256				0.261533
		0.271205				0.258929				0.272693				0.252232				0.241815				0.270461				0.249256				0.261533
		0.271205				0.258929				0.272693				0.252232				0.241815				0.270461				0.249256				0.261533
		0.271205				0.258929				0.272693				0.252232				0.241815				0.270461				0.249256				0.261533
		0.271205				0.258929				0.272693				0.252232				0.241815				0.270461				0.249256				0.261533
		0.271205				0.258929				0.272693				0.252232				0.241815				0.270461				0.249256				0.261905
		0.271205				0.258929				0.272693				0.252232				0.241815				0.270461				0.249256				0.261905
		0.271205				0.258929				0.272693				0.252232				0.241815				0.270461				0.249256				0.261905
		0.271205				0.258929				0.272693				0.252232				0.241815				0.270461				0.249256				0.261905
		0.271205				0.258929				0.272693				0.252232				0.241815				0.270461				0.249256				0.261905
		0.271205				0.258929				0.272693				0.252232				0.241815				0.270461				0.249256				0.261905
		0.271205				0.258929				0.272693				0.252232				0.241815				0.270461				0.249256				0.261905
		0.271205				0.258929				0.272693				0.252232				0.241815				0.270461				0.249256				0.261905
		0.271205				0.258929				0.272693				0.252232				0.241815				0.270461				0.249256				0.261905
		0.271205				0.258929				0.272693				0.252232				0.241815				0.270461				0.249256				0.261905
		0.271205				0.258929				0.272693				0.252232				0.241815				0.270461				0.249628				0.261905
		0.271205				0.258929				0.272693				0.252232				0.241815				0.270461				0.249628				0.261905
		0.271205				0.258929				0.272693				0.252232				0.241815				0.270461				0.249628				0.261905
		0.271205				0.258929				0.272693				0.252232				0.241815				0.270461				0.249628				0.261905
		0.271205				0.258929				0.272693				0.252232				0.241815				0.270461				0.249628				0.261905
		0.271205				0.258929				0.272693				0.252232				0.241815				0.270461				0.249628				0.261905
		0.271205				0.258929				0.272693				0.252232				0.241815				0.270461				0.249628				0.261905
		0.271205				0.258929				0.272693				0.252232				0.241815				0.270461				0.249628				0.261905
		0.271205				0.258929				0.272693				0.252232				0.241815				0.270461				0.249628				0.261905
		0.271205				0.258929				0.272693				0.252232				0.241815				0.270461				0.249628				0.261905
		0.271205				0.258929				0.272693				0.252232				0.241815				0.270461				0.249628				0.261905
		0.271205				0.258929				0.272693				0.252232				0.241815				0.270461				0.249628				0.261905
		0.271205				0.258929				0.272693				0.252232				0.241815				0.270461				0.249628				0.261905
		0.271205				0.258929				0.272693				0.252232				0.241815				0.270461				0.249628				0.261905
		0.271205				0.258929				0.272693				0.252232				0.241815				0.270461				0.249628				0.261905
		0.271205				0.258929				0.272693				0.252232				0.241815				0.270461				0.249628				0.261905
		0.271205				0.258929				0.272693				0.252232				0.241815				0.270461				0.249628				0.261905
		0.271205				0.258929				0.272693				0.252232				0.241815				0.270833				0.249628				0.261905
		0.271205				0.258929				0.272693				0.252232				0.241815				0.270833				0.249628				0.261905
		0.271205				0.258929				0.272693				0.252232				0.241815				0.270833				0.249628				0.261905
		0.271205				0.258929				0.272693				0.252232				0.241815				0.270833				0.249628				0.261905
		0.271205				0.258929				0.272693				0.252232				0.241815				0.270833				0.249628				0.261905
		0.271205				0.258929				0.273065				0.252232				0.241815				0.270833				0.249628				0.261905
		0.271205				0.258929				0.273065				0.252232				0.241815				0.270833				0.249628				0.261905
		0.271205				0.258929				0.273065				0.252232				0.241815				0.270833				0.249628				0.261905
		0.271205				0.258929				0.273065				0.252232				0.241815				0.270833				0.249628				0.261905
		0.271205				0.258929				0.273065				0.252232				0.241815				0.270833				0.249628				0.261905
		0.271205				0.258929				0.273065				0.252232				0.241815				0.270833				0.249628				0.261905
		0.271205				0.258929				0.273065				0.252232				0.241815				0.270833				0.249628				0.261905
		0.271205				0.258929				0.273065				0.252232				0.241815				0.270833				0.249628				0.261905
		0.271205				0.258929				0.273065				0.252232				0.241815				0.270833				0.249628				0.261905
		0.271205				0.258929				0.273065				0.252232				0.241815				0.270833				0.249628				0.261905
		0.271205				0.258929				0.273065				0.252232				0.241815				0.270833				0.249628				0.261905
		0.271205				0.258929				0.273065				0.252232				0.241815				0.270833				0.249628				0.261905
		0.271205				0.258929				0.273065				0.252232				0.241815				0.270833				0.249628				0.261905
		0.271205				0.258929				0.273065				0.252232				0.241815				0.270833				0.249628				0.261905
		0.271205				0.258929				0.273065				0.252232				0.241815				0.270833				0.249628				0.261905
		0.271205				0.258929				0.273065				0.252232				0.241815				0.270833				0.249628				0.261905
		0.271205				0.258929				0.273065				0.252232				0.241815				0.270833				0.249628				0.261905
		0.271205				0.258929				0.273065				0.252232				0.241815				0.270833				0.249628				0.261905
		0.271205				0.258929				0.273065				0.252232				0.241815				0.270833				0.249628				0.261905
		0.271205				0.258929				0.273065				0.252232				0.241815				0.270833				0.249628				0.261905
		0.271205				0.259301				0.273065				0.252232				0.241815				0.270833				0.249628				0.261905
		0.271205				0.259301				0.273065				0.252232				0.241815				0.270833				0.249628				0.261905
		0.271205				0.259301				0.273065				0.252604				0.241815				0.270833				0.249628				0.261905
		0.271205				0.259301				0.273065				0.252604				0.241815				0.270833				0.249628				0.261905
		0.271205				0.259301				0.273065				0.252604				0.241815				0.270833				0.249628				0.261905
		0.271205				0.259301				0.273065				0.252604				0.241815				0.270833				0.249628				0.261905
		0.271205				0.259301				0.273065				0.252604				0.241815				0.270833				0.249628				0.261905
		0.271205				0.259301				0.273065				0.252604				0.241815				0.270833				0.249628				0.261905
		0.271205				0.259301				0.273065				0.252604				0.241815				0.270833				0.249628				0.261905
		0.271205				0.259301				0.273065				0.252604				0.241815				0.270833				0.249628				0.261905
		0.271205				0.259301				0.273065				0.252604				0.241815				0.270833				0.249628				0.261905
		0.271205				0.259301				0.273065				0.252604				0.241815				0.270833				0.249628				0.261905
		0.271205				0.259301				0.273065				0.252604				0.241815				0.270833				0.249628				0.261905
		0.271205				0.259301				0.273065				0.252604				0.241815				0.270833				0.249628				0.261905
		0.271205				0.259301				0.273065				0.252604				0.241815				0.270833				0.249628				0.261905
		0.271205				0.259301				0.273065				0.252604				0.241815				0.270833				0.249628				0.261905
		0.271205				0.259301				0.273065				0.252604				0.241815				0.270833				0.249628				0.261905
		0.271205				0.259301				0.273065				0.252604				0.241815				0.270833				0.249628				0.261905
		0.271205				0.259301				0.273065				0.252604				0.241815				0.270833				0.249628				0.261905
		0.271205				0.259301				0.273065				0.252604				0.241815				0.270833				0.249628				0.261905
		0.271205				0.259301				0.273065				0.252604				0.241815				0.270833				0.249628				0.262277
		0.271205				0.259301				0.273065				0.252604				0.241815				0.270833				0.249628				0.262277
		0.271205				0.259301				0.273065				0.252604				0.241815				0.270833				0.249628				0.262277
		0.271205				0.259301				0.273065				0.252604				0.241815				0.270833				0.249628				0.262277
		0.271205				0.259301				0.273065				0.252604				0.241815				0.270833				0.249628				0.262277
		0.271205				0.259301				0.273065				0.252604				0.241815				0.270833				0.249628				0.262277
		0.271205				0.259301				0.273065				0.252604				0.241815				0.270833				0.249628				0.262277
		0.271205				0.259301				0.273065				0.252604				0.241815				0.270833				0.249628				0.262277
		0.271205				0.259301				0.273065				0.252604				0.241815				0.270833				0.249628				0.262277
		0.271205				0.259301				0.273065				0.252604				0.241815				0.270833				0.249628				0.262277
		0.271205				0.259301				0.273065				0.252604				0.241815				0.270833				0.249628				0.262277
		0.271205				0.259301				0.273065				0.252604				0.241815				0.270833				0.249628				0.262277
		0.271205				0.259301				0.273065				0.252604				0.241815				0.270833				0.249628				0.262277
		0.271205				0.259301				0.273065				0.252604				0.241815				0.270833				0.249628				0.262277
		0.271205				0.259301				0.273065				0.252604				0.241815				0.270833				0.249628				0.262277
		0.271205				0.259301				0.273065				0.252604				0.241815				0.270833				0.249628				0.262277
		0.271205				0.259301				0.273065				0.252604				0.241815				0.270833				0.249628				0.262277
		0.271205				0.259301				0.273065				0.252604				0.241815				0.270833				0.249628				0.262277
		0.271205				0.259301				0.273065				0.252604				0.241815				0.270833				0.249628				0.262277
		0.271205				0.259301				0.273065				0.252604				0.241815				0.270833				0.249628				0.262277
		0.271205				0.259301				0.273065				0.252604				0.241815				0.270833				0.249628				0.262277
		0.271205				0.259301				0.273065				0.252604				0.241815				0.270833				0.249628				0.262277
		0.271205				0.259301				0.273065				0.252604				0.241815				0.270833				0.249628				0.262277
		0.271205				0.259301				0.273065				0.252604				0.241815				0.270833				0.249628				0.262277
		0.271205				0.259301				0.273065				0.252604				0.241815				0.270833				0.249628				0.262277
		0.271205				0.259301				0.273065				0.252604				0.241815				0.270833				0.249628				0.262277
		0.271205				0.259301				0.273065				0.252604				0.241815				0.270833				0.249628				0.262277
		0.271205				0.259301				0.273065				0.252604				0.241815				0.270833				0.249628				0.262277
		0.271205				0.259301				0.273065				0.252604				0.241815				0.270833				0.249628				0.262277
		0.271205				0.259301				0.273065				0.252604				0.241815				0.270833				0.249628				0.262277
		0.271205				0.259301				0.273065				0.252604				0.241815				0.270833				0.249628				0.262277
		0.271205				0.259301				0.273065				0.252604				0.241815				0.270833				0.249628				0.262277
		0.271205				0.259301				0.273065				0.252604				0.241815				0.270833				0.249628				0.262277
		0.271205				0.259301				0.273065				0.252604				0.241815				0.270833				0.249628				0.262277
		0.271205				0.259301				0.273065				0.252604				0.241815				0.270833				0.249628				0.262277
		0.271205				0.259301				0.273065				0.252604				0.241815				0.270833				0.249628				0.262277
		0.271205				0.259301				0.273065				0.252604				0.241815				0.270833				0.249628				0.262277
		0.271577				0.259301				0.273065				0.252604				0.241815				0.270833				0.249628				0.262277
		0.271577				0.259301				0.273065				0.252604				0.241815				0.270833				0.249628				0.262277
		0.271577				0.259301				0.273065				0.252604				0.241815				0.270833				0.249628				0.262277
		0.271577				0.259301				0.273065				0.252604				0.242188				0.270833				0.249628				0.262277
		0.271577				0.259301				0.273065				0.252604				0.242188				0.270833				0.249628				0.262277
		0.271577				0.259301				0.273065				0.252604				0.242188				0.270833				0.249628				0.262277
		0.271577				0.259301				0.273065				0.252604				0.242188				0.270833				0.249628				0.262277
		0.271577				0.259301				0.273065				0.252604				0.242188				0.270833				0.249628				0.262277
		0.271577				0.259301				0.273065				0.252604				0.242188				0.271205				0.249628				0.262277
		0.271577				0.259301				0.273065				0.252604				0.242188				0.271205				0.249628				0.262277
		0.271577				0.259301				0.273065				0.252604				0.242188				0.271205				0.249628				0.262277
		0.271577				0.259301				0.273065				0.252604				0.242188				0.271205				0.25				0.262277
		0.271577				0.259301				0.273065				0.252604				0.242188				0.271205				0.25				0.262277
		0.271577				0.259301				0.273065				0.252604				0.242188				0.271205				0.25				0.262277
		0.271577				0.259301				0.273065				0.252604				0.242188				0.271205				0.25				0.262277
		0.271577				0.259301				0.273065				0.252604				0.242188				0.271205				0.25				0.262277
		0.271577				0.259301				0.273065				0.252604				0.242188				0.271205				0.25				0.262277
		0.271577				0.259301				0.273065				0.252604				0.242188				0.271205				0.25				0.262277
		0.271577				0.259301				0.273065				0.252604				0.242188				0.271205				0.25				0.262277
		0.271577				0.259301				0.273065				0.252604				0.242188				0.271205				0.25				0.262277
		0.271577				0.259301				0.273065				0.252604				0.242188				0.271205				0.25				0.262277
		0.271577				0.259301				0.273065				0.252604				0.242188				0.271205				0.25				0.262277
		0.271577				0.259301				0.273065				0.252604				0.242188				0.271205				0.25				0.262277
		0.271577				0.259301				0.273065				0.252604				0.242188				0.271205				0.25				0.262277
		0.271577				0.259301				0.273065				0.252604				0.242188				0.271205				0.25				0.262277
		0.271577				0.259301				0.273065				0.252604				0.242188				0.271205				0.25				0.262277
		0.271577				0.259301				0.273065				0.252604				0.242188				0.271205				0.25				0.262277
		0.271577				0.259301				0.273065				0.252604				0.242188				0.271205				0.25				0.262277
		0.271577				0.259301				0.273065				0.252604				0.242188				0.271205				0.25				0.262277
		0.271577				0.259301				0.273065				0.252604				0.242188				0.271205				0.25				0.262277
		0.271577				0.259301				0.273065				0.252604				0.242188				0.271205				0.25				0.262277
		0.271577				0.259301				0.273437				0.252604				0.242188				0.271205				0.25				0.262277
		0.271577				0.259301				0.273437				0.252604				0.242188				0.271205				0.25				0.262277
		0.271577				0.259301				0.273437				0.252604				0.242188				0.271205				0.25				0.262277
		0.271577				0.259301				0.273437				0.252604				0.242188				0.271205				0.25				0.262277
		0.271577				0.259301				0.273437				0.252604				0.242188				0.271205				0.25				0.262277
		0.271577				0.259301				0.273437				0.252604				0.242188				0.271205				0.25				0.262277
		0.271577				0.259301				0.273437				0.252604				0.242188				0.271205				0.25				0.262277
		0.271577				0.259301				0.273437				0.252604				0.242188				0.271205				0.25				0.262277
		0.271577				0.259301				0.273437				0.252604				0.242188				0.271205				0.25				0.262277
		0.271577				0.259673				0.273437				0.252604				0.242188				0.271205				0.25				0.262277
		0.271577				0.259673				0.273437				0.252604				0.242188				0.271205				0.25				0.262277
		0.271577				0.259673				0.273437				0.252604				0.242188				0.271205				0.25				0.262277
		0.271577				0.259673				0.273437				0.252604				0.242188				0.271205				0.25				0.262277
		0.271577				0.259673				0.273437				0.252976				0.242188				0.271205				0.25				0.262277
		0.271577				0.259673				0.273437				0.252976				0.242188				0.271205				0.25				0.262277
		0.271577				0.259673				0.273437				0.252976				0.242188				0.271205				0.25				0.262277
		0.271577				0.259673				0.273437				0.252976				0.242188				0.271205				0.25				0.262277
		0.271577				0.259673				0.273437				0.252976				0.242188				0.271205				0.25				0.262277
		0.271577				0.259673				0.273437				0.252976				0.242188				0.271205				0.25				0.262277
		0.271577				0.259673				0.273437				0.252976				0.242188				0.271205				0.25				0.262277
		0.271577				0.259673				0.273437				0.252976				0.242188				0.271205				0.25				0.262277
		0.271577				0.259673				0.273437				0.252976				0.242188				0.271205				0.25				0.262277
		0.271577				0.259673				0.273437				0.252976				0.242188				0.271205				0.25				0.262277
		0.271577				0.259673				0.273437				0.252976				0.242188				0.271205				0.25				0.262277
		0.271577				0.259673				0.273437				0.252976				0.242188				0.271205				0.25				0.262277
		0.271577				0.259673				0.273437				0.252976				0.242188				0.271205				0.25				0.262277
		0.271577				0.259673				0.273437				0.252976				0.242188				0.271205				0.25				0.262277
		0.271577				0.259673				0.273437				0.252976				0.242188				0.271205				0.25				0.262277
		0.271577				0.259673				0.273437				0.252976				0.242188				0.271205				0.25				0.262277
		0.271577				0.259673				0.273437				0.252976				0.242188				0.271205				0.25				0.262277
		0.271577				0.259673				0.273437				0.252976				0.242188				0.271205				0.25				0.262277
		0.271577				0.259673				0.273437				0.252976				0.242188				0.271205				0.25				0.262277
		0.271577				0.259673				0.273437				0.252976				0.242188				0.271205				0.25				0.262277
		0.271577				0.259673				0.273437				0.252976				0.242188				0.271205				0.25				0.262277
		0.271577				0.259673				0.273437				0.252976				0.242188				0.271205				0.25				0.262277
		0.271577				0.259673				0.273437				0.252976				0.242188				0.271205				0.25				0.262277
		0.271577				0.259673				0.273437				0.252976				0.242188				0.271205				0.25				0.262277
		0.271577				0.259673				0.273437				0.252976				0.242188				0.271205				0.25				0.262277
		0.271577				0.259673				0.273437				0.252976				0.242188				0.271205				0.25				0.262277
		0.271577				0.259673				0.273437				0.252976				0.242188				0.271205				0.25				0.262277
		0.271577				0.259673				0.273437				0.252976				0.242188				0.271205				0.25				0.262277
		0.271577				0.259673				0.273437				0.252976				0.242188				0.271205				0.25				0.262277
		0.271577				0.259673				0.273437				0.252976				0.242188				0.271205				0.25				0.262277
		0.271577				0.259673				0.273437				0.252976				0.242188				0.271205				0.25				0.262277
		0.271577				0.259673				0.273437				0.252976				0.242188				0.271205				0.25				0.262277
		0.271577				0.259673				0.273437				0.252976				0.242188				0.271205				0.25				0.262649
		0.271577				0.259673				0.273437				0.252976				0.242188				0.271205				0.25				0.262649
		0.271577				0.259673				0.273437				0.252976				0.242188				0.271205				0.25				0.262649
		0.271577				0.259673				0.273437				0.252976				0.242188				0.271205				0.25				0.262649
		0.271577				0.259673				0.273437				0.252976				0.242188				0.271205				0.25				0.262649
		0.271577				0.259673				0.273438				0.252976				0.242188				0.271205				0.25				0.262649
		0.271577				0.259673				0.273438				0.252976				0.242188				0.271205				0.25				0.262649
		0.271577				0.259673				0.273438				0.252976				0.242188				0.271205				0.25				0.262649
		0.271577				0.259673				0.273438				0.252976				0.242188				0.271205				0.25				0.262649
		0.271577				0.259673				0.273438				0.252976				0.242188				0.271205				0.25				0.262649
		0.271577				0.259673				0.273438				0.252976				0.242188				0.271205				0.25				0.262649
		0.271577				0.259673				0.273438				0.252976				0.242188				0.271205				0.25				0.262649
		0.271577				0.259673				0.273438				0.252976				0.242188				0.271205				0.25				0.262649
		0.271577				0.259673				0.273438				0.252976				0.242188				0.271205				0.25				0.262649
		0.271577				0.259673				0.273438				0.252976				0.242188				0.271205				0.25				0.262649
		0.271577				0.259673				0.273438				0.252976				0.242188				0.271205				0.25				0.262649
		0.271577				0.259673				0.273438				0.252976				0.242188				0.271205				0.25				0.262649
		0.271577				0.259673				0.273438				0.252976				0.242188				0.271205				0.25				0.262649
		0.271577				0.259673				0.273438				0.252976				0.242188				0.271577				0.25				0.262649
		0.271577				0.259673				0.273438				0.252976				0.242188				0.271577				0.25				0.262649
		0.271577				0.259673				0.273438				0.252976				0.242188				0.271577				0.25				0.262649
		0.271577				0.259673				0.273438				0.252976				0.242188				0.271577				0.25				0.262649
		0.271577				0.259673				0.273438				0.252976				0.242188				0.271577				0.25				0.262649
		0.271577				0.259673				0.273438				0.252976				0.242188				0.271577				0.25				0.262649
		0.271577				0.259673				0.273438				0.252976				0.242188				0.271577				0.25				0.262649
		0.271577				0.259673				0.273438				0.252976				0.242188				0.271577				0.25				0.262649
		0.271577				0.259673				0.273438				0.252976				0.242188				0.271577				0.25				0.262649
		0.271577				0.259673				0.273438				0.252976				0.242188				0.271577				0.25				0.262649
		0.271577				0.259673				0.273438				0.252976				0.242188				0.271577				0.25				0.262649
		0.271577				0.259673				0.273438				0.252976				0.242188				0.271577				0.25				0.262649
		0.271577				0.259673				0.273438				0.252976				0.242188				0.271577				0.25				0.262649
		0.271577				0.259673				0.273438				0.252976				0.242188				0.271577				0.25				0.262649
		0.271577				0.259673				0.273438				0.252976				0.242188				0.271577				0.25				0.262649
		0.271577				0.259673				0.273438				0.252976				0.242188				0.271577				0.25				0.262649
		0.271577				0.259673				0.273438				0.252976				0.242188				0.271577				0.25				0.262649
		0.271577				0.259673				0.273438				0.252976				0.242188				0.271577				0.25				0.262649
		0.271577				0.259673				0.273438				0.252976				0.242188				0.271577				0.25				0.262649
		0.271577				0.259673				0.273438				0.252976				0.242188				0.271577				0.25				0.262649
		0.271577				0.259673				0.27381				0.252976				0.24256				0.271577				0.25				0.262649
		0.271577				0.259673				0.27381				0.252976				0.24256				0.271577				0.25				0.262649
		0.271577				0.259673				0.27381				0.252976				0.24256				0.271577				0.25				0.262649
		0.271577				0.259673				0.27381				0.252976				0.24256				0.271577				0.25				0.262649
		0.271577				0.259673				0.27381				0.252976				0.24256				0.271577				0.25				0.262649
		0.271577				0.259673				0.27381				0.252976				0.24256				0.271577				0.25				0.262649
		0.271577				0.259673				0.27381				0.252976				0.24256				0.271577				0.25				0.262649
		0.271577				0.259673				0.27381				0.252976				0.24256				0.271577				0.25				0.262649
		0.271577				0.259673				0.27381				0.252976				0.24256				0.271577				0.25				0.262649
		0.271577				0.259673				0.27381				0.252976				0.24256				0.271577				0.25				0.262649
		0.271577				0.259673				0.27381				0.252976				0.24256				0.271577				0.25				0.262649
		0.271577				0.259673				0.27381				0.252976				0.24256				0.271577				0.25				0.262649
		0.271577				0.259673				0.27381				0.252976				0.24256				0.271577				0.25				0.262649
		0.271577				0.259673				0.27381				0.252976				0.24256				0.271577				0.25				0.262649
		0.271577				0.259673				0.27381				0.252976				0.24256				0.271577				0.25				0.262649
		0.271577				0.259673				0.27381				0.252976				0.24256				0.271577				0.25				0.262649
		0.271577				0.259673				0.27381				0.253348				0.24256				0.271577				0.250372				0.262649
		0.271577				0.259673				0.27381				0.253348				0.24256				0.271577				0.250372				0.262649
		0.271577				0.259673				0.27381				0.253348				0.24256				0.271577				0.250372				0.262649
		0.271577				0.259673				0.27381				0.253348				0.24256				0.271577				0.250372				0.262649
		0.271577				0.259673				0.27381				0.253348				0.24256				0.271577				0.250372				0.262649
[truncated: 8,001 more rows]

## Sheet: Supp_Fig_1
participant	Allo_goal_dir	Allo_goal_rt	Allo_Boundary	Allo_boundary_rt
1	E	1.20194	E	1.21704
1	N	1.1983	N	1.18671
1	S	1.12634	S	1.18367
1	W	1.269	W	1.21161
2	S	1.16894	S	1.0962
2	W	1.15126	W	1.12372
2	N	0.983634	N	1.07813
2	E	1.11497	E	1.1157
3	E	1.1793	E	1.16984
3	N	1.13874	N	1.20445
3	S	1.2321	S	1.19674
3	W	1.20375	W	1.18009
4	E	1.11723	E	1.14866
4	N	1.01074	N	1.11048
4	S	1.16959	S	1.07785
4	W	1.16764	W	1.13654
5	E	1.215	E	1.17581
5	N	1.09261	N	1.13526
5	W	1.19822	W	1.13177
5	S	1.06277	S	1.12186
6	E	1.06563	E	1.06935
6	N	1.03075	N	0.975179
6	S	0.968942	S	1.06759
6	W	1.0462	W	0.997333
7	E	0.988386	E	1.02881
7	N	1.00142	N	0.971588
7	S	1.02986	S	1.04259
7	W	1.12673	W	1.09933
8	S	0.976514	S	0.921319
8	E	0.929648	E	0.957958
8	W	1.01976	W	0.988197
8	N	0.877833	N	0.93593
9	S	0.826783	S	0.787971
9	E	0.822111	E	0.763155
9	N	0.751855	N	0.790732
9	W	0.769886	W	0.831265
11	S	0.981735	S	0.983423
11	N	0.906429	N	0.945537
11	E	0.977044	E	1.02004
11	W	1.04269	W	0.957652
12	E	1.11751	E	1.04656
12	S	1.06769	S	1.07537
12	W	1.12416	W	1.11301
12	N	0.991708	N	1.06456
13	W	1.05911	W	1.02026
13	S	0.9411	S	0.905986
13	N	0.879286	N	0.947333
13	E	0.997941	E	1.00618
14	S	1.06617	S	1.05951
14	N	0.978235	N	1.05
14	W	1.08819	W	1.09716
14	E	1.20682	E	1.13689
15	E	1.087	E	1.0719
15	N	1.0085	N	1.01142
15	S	1.05501	S	1.07159
15	W	1.07091	W	1.06608
17	E	1.03645	E	1.09429
17	N	1.00098	N	1.04167
17	S	1.00818	S	1.0021
17	W	1.19087	W	1.09033
18	S	0.966444	S	1.00467
18	E	1.05772	E	1.05112
18	N	0.999887	N	1.01227
18	W	1.09935	W	1.05548
19	N	0.956917	N	0.937571
19	E	0.965437	E	0.950847
19	W	0.96675	W	0.942139
19	S	0.919873	S	0.978278
20	W	0.956522	W	0.95
20	N	0.908391	N	0.982729
20	E	1.01897	E	0.951729
20	S	0.915917	S	0.915857
21	N	1.0084	N	1.09541
21	S	1.03379	S	1.00965
21	W	1.10903	W	1.04133
21	E	1.05707	E	1.05739
22	E	0.915814	E	0.916812
22	N	0.959775	N	0.973186
22	S	0.913775	S	0.943029
22	W	1.00141	W	0.955986
24	W	1.03267	W	0.992857
24	E	0.997833	E	0.97962
24	N	0.889557	N	0.961264
24	S	0.956915	S	0.946417
25	E	0.825817	E	0.837875
25	N	0.77107	N	0.839714
25	S	0.815944	S	0.788389
25	W	0.860833	W	0.808732
26	N	1.18663	N	1.19168
26	S	1.13881	S	1.22393
26	W	1.35033	W	1.21049
26	E	1.20542	E	1.26077
27	W	1.15487	W	1.10184
27	N	1.01676	N	1.0868
27	E	1.08078	E	1.13548
27	S	1.09341	S	1.02249
28	W	1.16143	W	1.05712
28	S	1.00887	S	1.0567
28	N	0.986899	N	1.0578
28	E	1.06035	E	1.04743
29	N	0.8111	N	0.872944
29	E	0.937597	E	0.926113
29	S	0.899	S	0.876493
29	W	0.903406	W	0.876944
30	W	0.999042	W	0.948306
30	S	0.933268	S	0.954014
30	E	0.969986	E	0.983569
30	N	0.937833	N	0.953676
31	W	0.900057	W	0.945264
31	S	0.950304	S	0.872357
31	N	0.861043	N	0.942174
31	E	0.994431	E	0.947329

## Sheet: Supp_Fig_2
subject_ercpost_allocentric_boundary	mean_accs_ercpost_allocentric_boundary	bootstrap_ercpost_allocentric_boundary	ci_ercpost_allocentric_boundary	subject_ercant_allocentric_boundary	mean_accs_ercant_allocentric_boundary	bootstrap_ercant_allocentric_boundary	ci_ercant_allocentric_boundary	subject_sub_post_allocentric_boundary	mean_accs_sub_post_allocentric_boundary	bootstrap_sub_post_allocentric_boundary	ci_sub_post_allocentric_boundary	subject_sub_ant_allocentric_boundary	mean_accs_sub_ant_allocentric_boundary	bootstrap_sub_ant_allocentric_boundary	ci_sub_ant_allocentric_boundary	subject_ercpost_allocentric_goal	mean_accs_ercpost_allocentric_goal	bootstrap_ercpost_allocentric_goal	ci_ercpost_allocentric_goal	subject_ercant_allocentric_goal	mean_accs_ercant_allocentric_goal	bootstrap_ercant_allocentric_goal	ci_ercant_allocentric_goal	subject_sub_post_allocentric_goal	mean_accs_sub_post_allocentric_goal	bootstrap_sub_post_allocentric_goal	ci_sub_post_allocentric_goal	subject_sub_ant_allocentric_goal	mean_accs_sub_ant_allocentric_goal	bootstrap_sub_ant_allocentric_goal	ci_sub_ant_allocentric_goal
1	0.25	0.237723	0.257812	1	0.229167	0.233631	0.252976	1	0.333333	0.239211	0.255952	1	0.208333	0.21875	0.241443	1	0.239583	0.214286	0.235491	1	0.322917	0.236235	0.25744	1	0.270833	0.232143	0.248884	1	0.302083	0.214286	0.234003
2	0.302083	0.239955		2	0.239583	0.235863		2	0.229167	0.240699		2	0.21875	0.21875		2	0.21875	0.214286		2	0.270833	0.237723		2	0.208333	0.233631		2	0.291667	0.214286
3	0.21875	0.240699		3	0.3125	0.236607		3	0.291667	0.24256		3	0.166667	0.223958		3	0.270833	0.215402		3	0.3125	0.239583		3	0.333333	0.233631		3	0.239583	0.215402
4	0.260417	0.241815		4	0.333333	0.236607		4	0.302083	0.242932		4	0.239583	0.22433		4	0.427083	0.220238		4	0.239583	0.240699		4	0.291667	0.233631		4	0.260417	0.216518
5	0.197917	0.241815		5	0.260417	0.236607		5	0.302083	0.243676		5	0.270833	0.225818		5	0.260417	0.220982		5	0.3125	0.240699		5	0.291667	0.234003		5	0.21875	0.21689
6	0.208333	0.242932		6	0.166667	0.237723		6	0.21875	0.244048		6	0.28125	0.225818		6	0.135417	0.221354		6	0.385417	0.242188		6	0.28125	0.234003		6	0.25	0.217262
7	0.385417	0.243676		7	0.239583	0.238839		7	0.28125	0.244048		7	0.239583	0.226935		7	0.229167	0.221354		7	0.3125	0.24256		7	0.239583	0.235119		7	0.197917	0.217262
8	0.25	0.244048		8	0.28125	0.239583		8	0.28125	0.244792		8	0.270833	0.226935		8	0.28125	0.221726		8	0.3125	0.24256		8	0.166667	0.235491		8	0.208333	0.217634
9	0.270833	0.244792		9	0.239583	0.239955		9	0.229167	0.244792		9	0.291667	0.227307		9	0.239583	0.222098		9	0.1875	0.243304		9	0.270833	0.235863		9	0.208333	0.217634
11	0.291667	0.245164		11	0.28125	0.239955		11	0.229167	0.245164		11	0.260417	0.227307		11	0.21875	0.222842		11	0.34375	0.243676		11	0.3125	0.235863		11	0.145833	0.218006
12	0.197917	0.245536		12	0.270833	0.240327		12	0.322917	0.245536		12	0.34375	0.227679		12	0.354167	0.222842		12	0.260417	0.243676		12	0.291667	0.236235		12	0.239583	0.218006
13	0.364583	0.245536		13	0.270833	0.240699		13	0.260417	0.245536		13	0.260417	0.228051		13	0.208333	0.222842		13	0.229167	0.244048		13	0.208333	0.237351		13	0.270833	0.218378
14	0.197917	0.245536		14	0.1875	0.241071		14	0.322917	0.245536		14	0.270833	0.228423		14	0.270833	0.223214		14	0.291667	0.244048		14	0.28125	0.237351		14	0.1875	0.218378
15	0.270833	0.245908		15	0.270833	0.241071		15	0.229167	0.24628		15	0.28125	0.228423		15	0.229167	0.223214		15	0.208333	0.24442		15	0.291667	0.237723		15	0.229167	0.21875
17	0.333333	0.24628		17	0.260417	0.241071		17	0.25	0.24628		17	0.322917	0.228423		17	0.21875	0.223586		17	0.333333	0.24442		17	0.25	0.237723		17	0.302083	0.219494
18	0.302083	0.24628		18	0.34375	0.241443		18	0.239583	0.246652		18	0.260417	0.228423		18	0.270833	0.223586		18	0.3125	0.24442		18	0.291667	0.237723		18	0.302083	0.219494
19	0.260417	0.24628		19	0.270833	0.241443		19	0.28125	0.246652		19	0.21875	0.229167		19	0.239583	0.223958		19	0.302083	0.244792		19	0.25	0.238095		19	0.322917	0.219866
20	0.239583	0.246652		20	0.1875	0.241443		20	0.25	0.246652		20	0.333333	0.229539		20	0.229167	0.223958		20	0.208333	0.245164		20	0.270833	0.238095		20	0.229167	0.220238
21	0.322917	0.246652		21	0.28125	0.241815		21	0.25	0.247024		21	0.135417	0.229911		21	0.239583	0.22433		21	0.25	0.245164		21	0.260417	0.238095		21	0.125	0.220238
22	0.239583	0.246652		22	0.270833	0.241815		22	0.322917	0.247396		22	0.28125	0.229911		22	0.229167	0.224702		22	0.291667	0.245164		22	0.260417	0.238095		22	0.25	0.220238
24	0.322917	0.247024		24	0.291667	0.241815		24	0.208333	0.247396		24	0.28125	0.229911		24	0.28125	0.224702		24	0.291667	0.245164		24	0.354167	0.238095		24	0.291667	0.220238
25	0.364583	0.247024		25	0.270833	0.242188		25	0.302083	0.247396		25	0.1875	0.229911		25	0.177083	0.224702		25	0.28125	0.245164		25	0.270833	0.238467		25	0.3125	0.22061
26	0.270833	0.247024		26	0.28125	0.242188		26	0.239583	0.247396		26	0.302083	0.229911		26	0.322917	0.224702		26	0.208333	0.245164		26	0.291667	0.238839		26	0.25	0.22061
27	0.229167	0.247396		27	0.239583	0.242188		27	0.364583	0.247396		27	0.208333	0.230283		27	0.25	0.225074		27	0.21875	0.245164		27	0.177083	0.238839		27	0.354167	0.22061
28	0.302083	0.247396		28	0.260417	0.24256		28	0.208333	0.247396		28	0.270833	0.230655		28	0.302083	0.225074		28	0.21875	0.245536		28	0.28125	0.239211		28	0.177083	0.220982
29	0.260417	0.247396		29	0.3125	0.24256		29	0.21875	0.247768		29	0.291667	0.230655		29	0.333333	0.225074		29	0.270833	0.245536		29	0.25	0.239583		29	0.270833	0.220982
30	0.25	0.247396		30	0.25	0.24256		30	0.270833	0.247768		30	0.208333	0.230655		30	0.302083	0.225074		30	0.302083	0.245908		30	0.229167	0.239583		30	0.270833	0.221354
31	0.270833	0.247396		31	0.322917	0.24256		31	0.28125	0.247768		31	0.260417	0.230655		31	0.145833	0.225446		31	0.177083	0.245908		31	0.177083	0.239583		31	0.3125	0.221354
		0.247396				0.242932				0.24814				0.231027				0.225446				0.24628				0.239583				0.221354
		0.247768				0.242932				0.24814				0.231027				0.225446				0.246652				0.239583				0.221354
		0.247768				0.242932				0.24814				0.231027				0.225446				0.246652				0.239583				0.221354
		0.247768				0.243304				0.248512				0.231399				0.225446				0.246652				0.239955				0.221726
		0.247768				0.243304				0.248512				0.231399				0.225818				0.246652				0.239955				0.221726
		0.24814				0.243304				0.248512				0.231399				0.225818				0.246652				0.239955				0.221726
		0.24814				0.243304				0.248512				0.231399				0.225818				0.247024				0.239955				0.221726
		0.24814				0.243304				0.248884				0.231399				0.225818				0.247024				0.239955				0.222098
		0.24814				0.243676				0.248884				0.231771				0.225818				0.247024				0.239955				0.222098
		0.24814				0.243676				0.248884				0.231771				0.225818				0.247024				0.239955				0.22247
		0.24814				0.243676				0.249256				0.231771				0.22619				0.247396				0.240327				0.22247
		0.24814				0.243676				0.249256				0.231771				0.22619				0.247396				0.240327				0.22247
		0.24814				0.243676				0.249256				0.231771				0.22619				0.247396				0.240327				0.222842
		0.24814				0.243676				0.249256				0.231771				0.22619				0.247768				0.240327				0.222842
		0.248512				0.243676				0.249256				0.231771				0.22619				0.247768				0.240327				0.222842
		0.248512				0.244048				0.249256				0.232143				0.22619				0.247768				0.240327				0.223214
		0.248512				0.244048				0.249256				0.232515				0.22619				0.24814				0.240699				0.223214
		0.248884				0.244048				0.249256				0.232515				0.226562				0.24814				0.240699				0.223214
		0.248884				0.244048				0.249628				0.232515				0.226562				0.248512				0.240699				0.223214
		0.248884				0.244048				0.249628				0.232515				0.226562				0.248512				0.240699				0.223214
		0.248884				0.244048				0.249628				0.232515				0.226562				0.248512				0.240699				0.223586
		0.248884				0.244048				0.249628				0.232887				0.226562				0.248512				0.240699				0.223586
		0.248884				0.24442				0.249628				0.232887				0.226562				0.248884				0.240699				0.223586
		0.248884				0.24442				0.249628				0.232887				0.226562				0.248884				0.240699				0.223586
		0.248884				0.24442				0.25				0.232887				0.226935				0.248884				0.240699				0.223958
		0.248884				0.24442				0.25				0.232887				0.226935				0.249256				0.240699				0.223958
		0.249256				0.24442				0.25				0.232887				0.226935				0.249256				0.241071				0.223958
		0.249256				0.24442				0.25				0.233259				0.226935				0.249256				0.241071				0.223958
		0.249256				0.24442				0.25				0.233259				0.226935				0.249628				0.241071				0.223958
		0.249256				0.24442				0.25				0.233259				0.226935				0.249628				0.241071				0.22433
		0.249256				0.24442				0.25				0.233259				0.226935				0.249628				0.241071				0.22433
		0.249256				0.24442				0.25				0.233259				0.226935				0.249628				0.241443				0.22433
		0.249256				0.24442				0.25				0.233259				0.226935				0.249628				0.241443				0.22433
		0.249256				0.24442				0.25				0.233259				0.226935				0.249628				0.241443				0.22433
		0.249256				0.244792				0.25				0.233631				0.227307				0.249628				0.241443				0.22433
		0.249256				0.244792				0.250372				0.233631				0.227307				0.249628				0.241443				0.22433
		0.249628				0.244792				0.250372				0.233631				0.227307				0.249628				0.241443				0.224702
		0.249628				0.244792				0.250372				0.233631				0.227307				0.249628				0.241443				0.224702
		0.249628				0.245164				0.250372				0.233631				0.227307				0.249628				0.241443				0.224702
		0.249628				0.245164				0.250372				0.233631				0.227307				0.25				0.241815				0.224702
		0.249628				0.245164				0.250372				0.233631				0.227307				0.25				0.241815				0.224702
		0.249628				0.245164				0.250372				0.233631				0.227307				0.25				0.241815				0.224702
		0.25				0.245164				0.250372				0.233631				0.227679				0.250372				0.241815				0.225074
		0.25				0.245164				0.250372				0.233631				0.227679				0.250372				0.241815				0.225074
		0.25				0.245164				0.250372				0.234003				0.227679				0.250372				0.241815				0.225074
		0.25				0.245536				0.250372				0.234003				0.227679				0.250372				0.242187				0.225074
		0.25				0.245536				0.250372				0.234003				0.227679				0.250372				0.242187				0.225074
		0.25				0.245536				0.250744				0.234003				0.227679				0.250372				0.242187				0.225074
		0.25				0.245536				0.250744				0.234003				0.227679				0.250372				0.242188				0.225074
		0.25				0.245536				0.250744				0.234375				0.227679				0.250744				0.242188				0.225074
		0.250372				0.245536				0.250744				0.234375				0.228051				0.250744				0.242188				0.225074
		0.250372				0.245536				0.250744				0.234375				0.228051				0.250744				0.242188				0.225446
		0.250372				0.245536				0.250744				0.234375				0.228051				0.250744				0.242188				0.225446
		0.250372				0.245536				0.250744				0.234375				0.228051				0.250744				0.242188				0.225446
		0.250372				0.245536				0.250744				0.234375				0.228423				0.250744				0.24256				0.225446
		0.250372				0.245536				0.250744				0.234375				0.228423				0.250744				0.24256				0.225446
		0.250372				0.245908				0.250744				0.234375				0.228423				0.250744				0.24256				0.225446
		0.250372				0.245908				0.251116				0.234375				0.228423				0.250744				0.24256				0.225446
		0.250372				0.245908				0.251116				0.234747				0.228423				0.250744				0.24256				0.225446
		0.250372				0.245908				0.251116				0.234747				0.228423				0.250744				0.24256				0.225446
		0.250372				0.245908				0.251116				0.234747				0.228423				0.251116				0.24256				0.225446
		0.250372				0.245908				0.251116				0.234747				0.228423				0.251116				0.24256				0.225446
		0.250372				0.245908				0.251116				0.234747				0.228423				0.251116				0.24256				0.225818
		0.250744				0.245908				0.251116				0.234747				0.228795				0.251116				0.24256				0.225818
		0.250744				0.245908				0.251116				0.234747				0.228795				0.251116				0.24256				0.225818
		0.250744				0.24628				0.251116				0.234747				0.228795				0.251116				0.242932				0.225818
		0.250744				0.24628				0.251116				0.234747				0.228795				0.251116				0.242932				0.225818
		0.250744				0.24628				0.251116				0.234747				0.228795				0.251116				0.242932				0.225818
		0.251116				0.24628				0.251116				0.234747				0.228795				0.251116				0.242932				0.225818
		0.251116				0.24628				0.251116				0.234747				0.228795				0.251116				0.242932				0.225818
		0.251116				0.24628				0.251116				0.235119				0.229167				0.251116				0.242932				0.225818
		0.251116				0.24628				0.251116				0.235119				0.229167				0.251116				0.242932				0.22619
		0.251116				0.24628				0.251116				0.235119				0.229167				0.251116				0.242932				0.22619
		0.251116				0.24628				0.251116				0.235119				0.229167				0.251488				0.242932				0.22619
		0.251116				0.24628				0.251116				0.235119				0.229167				0.251488				0.243304				0.22619
		0.251116				0.246652				0.251116				0.235119				0.229539				0.251488				0.243304				0.22619
		0.251488				0.246652				0.251116				0.235119				0.229539				0.251488				0.243304				0.22619
		0.251488				0.246652				0.251488				0.235119				0.229539				0.251488				0.243304				0.226562
		0.251488				0.246652				0.251488				0.235119				0.229539				0.251488				0.243304				0.226562
		0.251488				0.246652				0.251488				0.235119				0.229539				0.25186				0.243304				0.226562
		0.251488				0.246652				0.251488				0.235119				0.229539				0.25186				0.243304				0.226562
		0.251488				0.246652				0.251488				0.235119				0.229539				0.25186				0.243304				0.226562
		0.251488				0.246652				0.251488				0.235119				0.229539				0.25186				0.243304				0.226562
		0.251488				0.246652				0.251488				0.235119				0.229539				0.25186				0.243304				0.226562
		0.251488				0.246652				0.251488				0.235491				0.229539				0.25186				0.243304				0.226562
		0.251488				0.246652				0.251488				0.235491				0.229539				0.25186				0.243304				0.226562
		0.251488				0.247024				0.251488				0.235491				0.229539				0.25186				0.243304				0.226562
		0.251488				0.247024				0.251488				0.235491				0.229539				0.25186				0.243676				0.226935
		0.251488				0.247024				0.251488				0.235491				0.229539				0.25186				0.243676				0.226935
		0.251488				0.247024				0.251488				0.235491				0.229539				0.25186				0.243676				0.226935
		0.251488				0.247024				0.251488				0.235491				0.229911				0.25186				0.243676				0.226935
		0.25186				0.247024				0.251488				0.235491				0.229911				0.25186				0.243676				0.226935
		0.25186				0.247024				0.251488				0.235491				0.229911				0.25186				0.243676				0.226935
		0.25186				0.247024				0.251488				0.235491				0.229911				0.25186				0.243676				0.227307
		0.25186				0.247024				0.251488				0.235491				0.229911				0.25186				0.243676				0.227307
		0.25186				0.247024				0.25186				0.235491				0.229911				0.25186				0.243676				0.227307
		0.25186				0.247024				0.25186				0.235491				0.229911				0.252232				0.243676				0.227307
		0.25186				0.247396				0.25186				0.235491				0.229911				0.252232				0.243676				0.227307
		0.25186				0.247396				0.25186				0.235491				0.229911				0.252232				0.243676				0.227307
		0.252232				0.247396				0.25186				0.235491				0.229911				0.252232				0.243676				0.227307
		0.252232				0.247396				0.25186				0.235863				0.229911				0.252232				0.243676				0.227679
		0.252232				0.247396				0.25186				0.235863				0.230283				0.252232				0.243676				0.227679
		0.252232				0.247396				0.25186				0.235863				0.230283				0.252232				0.243676				0.227679
		0.252232				0.247396				0.25186				0.235863				0.230283				0.252232				0.243676				0.227679
		0.252232				0.247396				0.25186				0.235863				0.230283				0.252232				0.244048				0.227679
		0.252232				0.247396				0.25186				0.235863				0.230283				0.252232				0.244048				0.227679
		0.252232				0.247396				0.25186				0.235863				0.230283				0.252232				0.244048				0.227679
		0.252232				0.247396				0.25186				0.235863				0.230655				0.252604				0.244048				0.227679
		0.252232				0.247396				0.25186				0.235863				0.230655				0.252604				0.244048				0.227679
		0.252232				0.247396				0.25186				0.235863				0.230655				0.252604				0.244048				0.228051
		0.252232				0.247396				0.25186				0.235863				0.230655				0.252604				0.244048				0.228051
		0.252232				0.247396				0.25186				0.235863				0.230655				0.252604				0.244048				0.228051
		0.252604				0.247396				0.25186				0.235863				0.230655				0.252604				0.244048				0.228051
		0.252604				0.247396				0.252232				0.235863				0.230655				0.252604				0.244048				0.228051
		0.252604				0.247396				0.252232				0.235863				0.230655				0.252604				0.244048				0.228051
		0.252604				0.247768				0.252232				0.235863				0.230655				0.252604				0.244048				0.228051
		0.252604				0.247768				0.252232				0.236235				0.230655				0.252604				0.24442				0.228051
		0.252604				0.247768				0.252232				0.236235				0.230655				0.252604				0.24442				0.228051
		0.252604				0.247768				0.252232				0.236235				0.231027				0.252604				0.24442				0.228423
		0.252976				0.247768				0.252232				0.236235				0.231027				0.252604				0.24442				0.228423
		0.252976				0.247768				0.252232				0.236235				0.231027				0.252976				0.24442				0.228423
		0.252976				0.247768				0.252232				0.236235				0.231027				0.252976				0.24442				0.228423
		0.252976				0.247768				0.252232				0.236235				0.231027				0.252976				0.24442				0.228423
		0.252976				0.247768				0.252232				0.236235				0.231027				0.252976				0.24442				0.228423
		0.252976				0.247768				0.252232				0.236235				0.231027				0.252976				0.24442				0.228423
		0.252976				0.247768				0.252232				0.236235				0.231027				0.252976				0.24442				0.228423
		0.252976				0.24814				0.252232				0.236235				0.231027				0.252976				0.24442				0.228423
		0.252976				0.24814				0.252232				0.236235				0.231027				0.252976				0.24442				0.228423
		0.252976				0.24814				0.252232				0.236235				0.231027				0.252976				0.24442				0.228423
		0.252976				0.24814				0.252232				0.236235				0.231027				0.252976				0.24442				0.228423
		0.253348				0.24814				0.252232				0.236235				0.231027				0.252976				0.24442				0.228423
		0.253348				0.24814				0.252232				0.236235				0.231027				0.252976				0.24442				0.228795
		0.253348				0.24814				0.252232				0.236607				0.231399				0.252976				0.24442				0.228795
		0.253348				0.24814				0.252232				0.236607				0.231399				0.252976				0.24442				0.228795
		0.253348				0.24814				0.252232				0.236607				0.231399				0.252976				0.24442				0.228795
		0.253348				0.248512				0.252232				0.236607				0.231399				0.252976				0.24442				0.228795
		0.253348				0.248512				0.252232				0.236607				0.231399				0.252976				0.24442				0.228795
		0.253348				0.248512				0.252232				0.236607				0.231399				0.252976				0.24442				0.228795
		0.253348				0.248512				0.252604				0.236607				0.231399				0.253348				0.24442				0.228795
		0.253348				0.248512				0.252604				0.236607				0.231399				0.253348				0.24442				0.228795
		0.253348				0.248512				0.252604				0.236607				0.231399				0.253348				0.24442				0.229167
		0.253348				0.248512				0.252604				0.236607				0.231399				0.253348				0.24442				0.229167
		0.253348				0.248512				0.252604				0.236607				0.231399				0.253348				0.24442				0.229167
		0.253348				0.248512				0.252604				0.236607				0.231399				0.253348				0.24442				0.229167
		0.253348				0.248512				0.252604				0.236607				0.231399				0.253348				0.244792				0.229167
		0.253348				0.248512				0.252604				0.236607				0.231399				0.253348				0.244792				0.229167
		0.253348				0.248512				0.252604				0.236607				0.231399				0.253348				0.244792				0.229167
		0.253348				0.248512				0.252604				0.236607				0.231399				0.253348				0.244792				0.229167
		0.253348				0.248512				0.252604				0.236979				0.231399				0.253348				0.244792				0.229167
		0.253348				0.248512				0.252604				0.236979				0.231771				0.253348				0.244792				0.229167
		0.253348				0.248512				0.252604				0.236979				0.231771				0.253348				0.244792				0.229167
		0.25372				0.248512				0.252604				0.236979				0.231771				0.253348				0.244792				0.229167
		0.25372				0.248512				0.252604				0.236979				0.231771				0.253348				0.244792				0.229167
		0.25372				0.248512				0.252604				0.236979				0.231771				0.253348				0.244792				0.229167
		0.25372				0.248512				0.252604				0.236979				0.231771				0.253348				0.244792				0.229167
		0.25372				0.248512				0.252604				0.236979				0.231771				0.253348				0.244792				0.229167
		0.25372				0.248512				0.252976				0.236979				0.231771				0.253348				0.244792				0.229167
		0.25372				0.248884				0.252976				0.236979				0.231771				0.25372				0.244792				0.229167
		0.25372				0.248884				0.252976				0.236979				0.231771				0.25372				0.244792				0.229167
		0.25372				0.248884				0.252976				0.236979				0.231771				0.25372				0.244792				0.229167
		0.25372				0.248884				0.252976				0.236979				0.231771				0.25372				0.244792				0.229167
		0.25372				0.248884				0.252976				0.236979				0.231771				0.25372				0.244792				0.229167
		0.25372				0.248884				0.252976				0.236979				0.231771				0.25372				0.244792				0.229539
		0.25372				0.248884				0.252976				0.236979				0.231771				0.25372				0.244792				0.229539
		0.25372				0.248884				0.252976				0.237351				0.231771				0.25372				0.244792				0.229539
		0.25372				0.248884				0.252976				0.237351				0.231771				0.25372				0.244792				0.229539
		0.25372				0.248884				0.252976				0.237351				0.231771				0.25372				0.244792				0.229539
		0.25372				0.248884				0.252976				0.237351				0.231771				0.25372				0.244792				0.229539
		0.25372				0.248884				0.252976				0.237351				0.231771				0.25372				0.244792				0.229539
		0.25372				0.248884				0.252976				0.237351				0.232143				0.25372				0.244792				0.229539
		0.254092				0.248884				0.252976				0.237351				0.232143				0.25372				0.245164				0.229539
		0.254092				0.248884				0.252976				0.237351				0.232143				0.25372				0.245164				0.229539
		0.254092				0.248884				0.252976				0.237351				0.232143				0.25372				0.245164				0.229539
		0.254092				0.248884				0.252976				0.237351				0.232143				0.25372				0.245164				0.229539
		0.254092				0.248884				0.252976				0.237351				0.232143				0.25372				0.245164				0.229539
		0.254092				0.248884				0.252976				0.237351				0.232143				0.25372				0.245164				0.229539
		0.254092				0.248884				0.252976				0.237351				0.232143				0.25372				0.245164				0.229539
		0.254092				0.248884				0.252976				0.237351				0.232143				0.25372				0.245164				0.229539
		0.254092				0.248884				0.252976				0.237351				0.232143				0.25372				0.245164				0.229539
		0.254092				0.248884				0.253348				0.237351				0.232143				0.25372				0.245164				0.229539
		0.254092				0.248884				0.253348				0.237351				0.232143				0.25372				0.245164				0.229539
		0.254092				0.248884				0.253348				0.237351				0.232143				0.25372				0.245164				0.229911
		0.254092				0.248884				0.253348				0.237351				0.232143				0.25372				0.245164				0.229911
		0.254092				0.248884				0.253348				0.237351				0.232143				0.25372				0.245164				0.229911
		0.254092				0.248884				0.253348				0.237351				0.232143				0.254092				0.245164				0.229911
		0.254092				0.248884				0.253348				0.237351				0.232143				0.254092				0.245164				0.229911
		0.254092				0.248884				0.253348				0.237351				0.232143				0.254092				0.245536				0.229911
		0.254092				0.248884				0.253348				0.237351				0.232143				0.254092				0.245536				0.229911
		0.254092				0.248884				0.253348				0.237351				0.232143				0.254092				0.245536				0.229911
		0.254092				0.248884				0.253348				0.237351				0.232515				0.254092				0.245536				0.229911
		0.254092				0.248884				0.253348				0.237351				0.232515				0.254092				0.245536				0.229911
		0.254092				0.249256				0.253348				0.237351				0.232515				0.254092				0.245536				0.229911
		0.254092				0.249256				0.253348				0.237723				0.232515				0.254092				0.245536				0.229911
		0.254092				0.249256				0.253348				0.237723				0.232515				0.254092				0.245536				0.229911
		0.254092				0.249256				0.253348				0.237723				0.232515				0.254092				0.245536				0.229911
		0.254092				0.249256				0.253348				0.237723				0.232515				0.254092				0.245536				0.229911
		0.254464				0.249256				0.253348				0.237723				0.232515				0.254092				0.245536				0.229911
		0.254464				0.249256				0.253348				0.237723				0.232515				0.254092				0.245536				0.230283
		0.254464				0.249256				0.253348				0.237723				0.232515				0.254092				0.245536				0.230283
		0.254464				0.249256				0.253348				0.237723				0.232515				0.254092				0.245536				0.230283
		0.254464				0.249256				0.253348				0.237723				0.232515				0.254092				0.245536				0.230283
		0.254464				0.249256				0.253348				0.237723				0.232515				0.254092				0.245536				0.230283
		0.254464				0.249256				0.253348				0.237723				0.232515				0.254092				0.245536				0.230283
		0.254464				0.249256				0.253348				0.237723				0.232515				0.254092				0.245536				0.230283
		0.254464				0.249256				0.253348				0.237723				0.232515				0.254092				0.245536				0.230283
		0.254464				0.249628				0.253348				0.237723				0.232515				0.254464				0.245536				0.230283
		0.254464				0.249628				0.253348				0.237723				0.232515				0.254464				0.245536				0.230283
		0.254464				0.249628				0.25372				0.237723				0.232515				0.254464				0.245536				0.230283
		0.254464				0.249628				0.25372				0.237723				0.232515				0.254464				0.245536				0.230283
		0.254464				0.249628				0.25372				0.237723				0.232887				0.254464				0.245536				0.230283
		0.254464				0.249628				0.25372				0.237723				0.232887				0.254464				0.245536				0.230283
		0.254464				0.249628				0.25372				0.237723				0.232887				0.254464				0.245908				0.230283
		0.254464				0.249628				0.25372				0.237723				0.232887				0.254464				0.245908				0.230283
		0.254464				0.249628				0.25372				0.237723				0.232887				0.254464				0.245908				0.230283
		0.254464				0.249628				0.25372				0.237723				0.232887				0.254464				0.245908				0.230283
		0.254464				0.249628				0.25372				0.237723				0.232887				0.254464				0.245908				0.230283
		0.254464				0.249628				0.25372				0.237723				0.232887				0.254464				0.245908				0.230283
		0.254464				0.249628				0.25372				0.237723				0.232887				0.254464				0.245908				0.230283
		0.254464				0.249628				0.25372				0.237723				0.232887				0.254464				0.245908				0.230283
		0.254464				0.249628				0.25372				0.237723				0.232887				0.254464				0.245908				0.230655
		0.254836				0.249628				0.25372				0.237723				0.232887				0.254464				0.245908				0.230655
		0.254836				0.249628				0.25372				0.237723				0.232887				0.254464				0.245908				0.230655
		0.254836				0.249628				0.25372				0.237723				0.232887				0.254464				0.245908				0.230655
		0.254836				0.249628				0.25372				0.238095				0.232887				0.254464				0.245908				0.230655
		0.254836				0.249628				0.25372				0.238095				0.232887				0.254464				0.245908				0.230655
		0.254836				0.249628				0.25372				0.238095				0.232887				0.254464				0.245908				0.230655
		0.254836				0.249628				0.25372				0.238095				0.232887				0.254464				0.245908				0.230655
		0.254836				0.249628				0.25372				0.238095				0.232887				0.254464				0.245908				0.230655
		0.254836				0.249628				0.25372				0.238095				0.232887				0.254464				0.245908				0.230655
		0.254836				0.249628				0.25372				0.238095				0.233259				0.254464				0.245908				0.230655
		0.254836				0.249628				0.25372				0.238095				0.233259				0.254464				0.245908				0.230655
		0.254836				0.249628				0.25372				0.238095				0.233259				0.254464				0.24628				0.230655
		0.254836				0.249628				0.25372				0.238095				0.233259				0.254464				0.24628				0.231027
		0.254836				0.25				0.254092				0.238095				0.233259				0.254464				0.24628				0.231027
		0.254836				0.25				0.254092				0.238095				0.233259				0.254464				0.24628				0.231027
		0.254836				0.25				0.254092				0.238095				0.233259				0.254464				0.24628				0.231027
		0.254836				0.25				0.254092				0.238095				0.233259				0.254464				0.24628				0.231027
		0.254836				0.25				0.254092				0.238095				0.233259				0.254464				0.24628				0.231027
		0.254836				0.25				0.254092				0.238095				0.233259				0.254836				0.24628				0.231027
		0.255208				0.25				0.254092				0.238095				0.233259				0.254836				0.24628				0.231027
		0.255208				0.25				0.254092				0.238095				0.233259				0.254836				0.24628				0.231027
		0.255208				0.25				0.254092				0.238095				0.233259				0.254836				0.24628				0.231027
		0.255208				0.25				0.254092				0.238095				0.233259				0.254836				0.24628				0.231027
		0.255208				0.25				0.254092				0.238095				0.233259				0.254836				0.24628				0.231027
		0.255208				0.25				0.254092				0.238095				0.233631				0.254836				0.24628				0.231027
		0.255208				0.25				0.254092				0.238095				0.233631				0.254836				0.24628				0.231027
		0.255208				0.25				0.254092				0.238095				0.233631				0.254836				0.24628				0.231027
		0.255208				0.25				0.254092				0.238095				0.233631				0.254836				0.24628				0.231027
		0.255208				0.25				0.254092				0.238095				0.233631				0.254836				0.24628				0.231027
		0.255208				0.25				0.254092				0.238095				0.233631				0.254836				0.24628				0.231027
		0.255208				0.25				0.254092				0.238095				0.233631				0.254836				0.24628				0.231027
		0.255208				0.25				0.254092				0.238095				0.233631				0.254836				0.246652				0.231027
		0.255208				0.25				0.254092				0.238467				0.233631				0.254836				0.246652				0.231027
		0.255208				0.25				0.254092				0.238467				0.233631				0.254836				0.246652				0.231027
		0.255208				0.25				0.254092				0.238467				0.233631				0.254836				0.246652				0.231027
		0.255208				0.25				0.254092				0.238467				0.233631				0.254836				0.246652				0.231399
		0.255208				0.25				0.254464				0.238467				0.233631				0.254836				0.246652				0.231399
		0.255208				0.25				0.254464				0.238467				0.233631				0.254836				0.246652				0.231399
		0.255208				0.25				0.254464				0.238467				0.233631				0.254836				0.246652				0.231399
		0.255208				0.25				0.254464				0.238467				0.233631				0.254836				0.246652				0.231399
		0.255208				0.25				0.254464				0.238467				0.233631				0.254836				0.246652				0.231399
		0.255208				0.250372				0.254464				0.238467				0.233631				0.254836				0.246652				0.231399
		0.255208				0.250372				0.254464				0.238467				0.233631				0.254836				0.246652				0.231399
		0.255208				0.250372				0.254464				0.238467				0.233631				0.254836				0.246652				0.231399
		0.255208				0.250372				0.254464				0.238467				0.233631				0.254836				0.246652				0.231399
		0.255208				0.250372				0.254464				0.238467				0.233631				0.254836				0.246652				0.231399
		0.255208				0.250372				0.254464				0.238467				0.233631				0.255208				0.246652				0.231399
		0.255208				0.250372				0.254464				0.238467				0.234003				0.255208				0.246652				0.231399
		0.255208				0.250372				0.254464				0.238467				0.234003				0.255208				0.246652				0.231399
		0.255208				0.250372				0.254464				0.238467				0.234003				0.255208				0.246652				0.231399
		0.255208				0.250372				0.254464				0.238467				0.234003				0.255208				0.246652				0.231399
		0.255208				0.250372				0.254464				0.238467				0.234003				0.255208				0.246652				0.231399
		0.255208				0.250372				0.254464				0.238467				0.234003				0.255208				0.246652				0.231399
		0.25558				0.250372				0.254464				0.238467				0.234003				0.255208				0.246652				0.231771
		0.25558				0.250372				0.254464				0.238467				0.234003				0.255208				0.246652				0.231771
		0.25558				0.250372				0.254464				0.238839				0.234003				0.255208				0.246652				0.231771
		0.25558				0.250372				0.254464				0.238839				0.234003				0.255208				0.246652				0.231771
		0.25558				0.250372				0.254464				0.238839				0.234003				0.255208				0.246652				0.231771
		0.25558				0.250372				0.254464				0.238839				0.234003				0.255208				0.246652				0.231771
		0.25558				0.250372				0.254464				0.238839				0.234003				0.255208				0.246652				0.231771
		0.25558				0.250372				0.254464				0.238839				0.234003				0.255208				0.246652				0.231771
		0.25558				0.250372				0.254464				0.238839				0.234003				0.255208				0.247024				0.231771
		0.25558				0.250372				0.254464				0.238839				0.234003				0.255208				0.247024				0.231771
		0.25558				0.250372				0.254464				0.238839				0.234003				0.255208				0.247024				0.231771
		0.25558				0.250372				0.254464				0.238839				0.234003				0.255208				0.247024				0.231771
		0.25558				0.250372				0.254464				0.238839				0.234003				0.255208				0.247024				0.231771
		0.25558				0.250372				0.254464				0.238839				0.234003				0.255208				0.247024				0.231771
		0.25558				0.250372				0.254464				0.238839				0.234003				0.255208				0.247024				0.231771
		0.25558				0.250372				0.254464				0.238839				0.234003				0.255208				0.247024				0.231771
		0.25558				0.250372				0.254464				0.238839				0.234003				0.255208				0.247024				0.231771
		0.25558				0.250372				0.254464				0.238839				0.234003				0.255208				0.247024				0.231771
		0.25558				0.250744				0.254464				0.238839				0.234003				0.255208				0.247024				0.231771
		0.25558				0.250744				0.254464				0.238839				0.234375				0.255208				0.247024				0.231771
		0.25558				0.250744				0.254464				0.238839				0.234375				0.255208				0.247024				0.231771
		0.25558				0.250744				0.254836				0.238839				0.234375				0.255208				0.247024				0.231771
		0.25558				0.250744				0.254836				0.238839				0.234375				0.25558				0.247024				0.232143
		0.25558				0.250744				0.254836				0.238839				0.234375				0.25558				0.247024				0.232143
		0.25558				0.250744				0.254836				0.238839				0.234375				0.25558				0.247024				0.232143
		0.25558				0.250744				0.254836				0.238839				0.234375				0.25558				0.247024				0.232143
		0.25558				0.250744				0.254836				0.238839				0.234375				0.25558				0.247024				0.232143
		0.25558				0.250744				0.254836				0.238839				0.234375				0.25558				0.247024				0.232143
		0.25558				0.250744				0.254836				0.238839				0.234375				0.25558				0.247024				0.232143
		0.25558				0.250744				0.254836				0.238839				0.234375				0.25558				0.247024				0.232143
		0.25558				0.250744				0.254836				0.238839				0.234375				0.25558				0.247024				0.232143
		0.25558				0.250744				0.254836				0.238839				0.234375				0.25558				0.247024				0.232143
		0.25558				0.250744				0.254836				0.238839				0.234375				0.25558				0.247396				0.232143
		0.25558				0.250744				0.254836				0.239211				0.234375				0.25558				0.247396				0.232143
		0.25558				0.250744				0.254836				0.239211				0.234375				0.25558				0.247396				0.232143
		0.25558				0.250744				0.254836				0.239211				0.234375				0.25558				0.247396				0.232143
		0.25558				0.250744				0.254836				0.239211				0.234375				0.25558				0.247396				0.232143
		0.255952				0.250744				0.254836				0.239211				0.234375				0.25558				0.247396				0.232143
		0.255952				0.250744				0.254836				0.239211				0.234375				0.25558				0.247396				0.232143
		0.255952				0.250744				0.254836				0.239211				0.234375				0.25558				0.247396				0.232143
		0.255952				0.250744				0.254836				0.239211				0.234375				0.25558				0.247396				0.232143
		0.255952				0.250744				0.254836				0.239211				0.234375				0.25558				0.247396				0.232143
		0.255952				0.250744				0.254836				0.239211				0.234375				0.25558				0.247396				0.232143
		0.255952				0.250744				0.254836				0.239211				0.234375				0.25558				0.247396				0.232143
		0.255952				0.250744				0.254836				0.239211				0.234375				0.25558				0.247396				0.232143
		0.255952				0.250744				0.254836				0.239211				0.234747				0.25558				0.247396				0.232143
		0.255952				0.250744				0.254836				0.239211				0.234747				0.255952				0.247396				0.232143
		0.255952				0.250744				0.254836				0.239211				0.234747				0.255952				0.247396				0.232143
		0.255952				0.251116				0.254836				0.239211				0.234747				0.255952				0.247396				0.232143
		0.255952				0.251116				0.254836				0.239211				0.234747				0.255952				0.247396				0.232143
		0.255952				0.251116				0.254836				0.239211				0.234747				0.255952				0.247396				0.232143
		0.255952				0.251116				0.254836				0.239211				0.234747				0.255952				0.247396				0.232143
		0.255952				0.251116				0.254836				0.239211				0.234747				0.255952				0.247396				0.232143
		0.255952				0.251116				0.254836				0.239211				0.234747				0.255952				0.247396				0.232515
		0.255952				0.251116				0.254836				0.239211				0.234747				0.255952				0.247396				0.232515
		0.255952				0.251116				0.254836				0.239211				0.234747				0.255952				0.247396				0.232515
		0.255952				0.251116				0.254836				0.239211				0.234747				0.255952				0.247396				0.232515
		0.255952				0.251116				0.254836				0.239211				0.234747				0.255952				0.247396				0.232515
		0.255952				0.251116				0.254836				0.239211				0.234747				0.255952				0.247396				0.232515
		0.255952				0.251116				0.254836				0.239583				0.234747				0.255952				0.247396				0.232515
		0.255952				0.251116				0.254836				0.239583				0.234747				0.255952				0.247396				0.232515
		0.255952				0.251116				0.254836				0.239583				0.234747				0.255952				0.247396				0.232515
		0.255952				0.251116				0.255208				0.239583				0.234747				0.255952				0.247396				0.232515
		0.255952				0.251116				0.255208				0.239583				0.234747				0.255952				0.247396				0.232515
		0.255952				0.251116				0.255208				0.239583				0.234747				0.255952				0.247396				0.232515
		0.255952				0.251116				0.255208				0.239583				0.234747				0.255952				0.247396				0.232515
		0.255952				0.251116				0.255208				0.239583				0.234747				0.255952				0.247768				0.232515
		0.255952				0.251116				0.255208				0.239583				0.234747				0.255952				0.247768				0.232515
		0.255952				0.251116				0.255208				0.239583				0.234747				0.255952				0.247768				0.232515
		0.255952				0.251116				0.255208				0.239583				0.234747				0.255952				0.247768				0.232515
		0.255952				0.251116				0.255208				0.239583				0.234747				0.255952				0.247768				0.232515
		0.255952				0.251116				0.255208				0.239583				0.234747				0.255952				0.247768				0.232515
		0.256324				0.251116				0.255208				0.239583				0.234747				0.255952				0.247768				0.232515
		0.256324				0.251116				0.255208				0.239583				0.234747				0.255952				0.247768				0.232515
		0.256324				0.251116				0.255208				0.239583				0.234747				0.255952				0.247768				0.232515
		0.256324				0.251116				0.255208				0.239583				0.234747				0.255952				0.247768				0.232515
		0.256324				0.251116				0.255208				0.239583				0.234747				0.255952				0.247768				0.232515
		0.256324				0.251116				0.255208				0.239583				0.234747				0.255952				0.247768				0.232515
		0.256324				0.251116				0.255208				0.239583				0.234747				0.255952				0.247768				0.232515
		0.256324				0.251116				0.255208				0.239583				0.235119				0.256324				0.247768				0.232515
		0.256324				0.251116				0.255208				0.239583				0.235119				0.256324				0.247768				0.232515
		0.256324				0.251116				0.255208				0.239583				0.235119				0.256324				0.247768				0.232515
		0.256324				0.251116				0.255208				0.239583				0.235119				0.256324				0.247768				0.232887
		0.256324				0.251488				0.255208				0.239583				0.235119				0.256324				0.247768				0.232887
		0.256324				0.251488				0.255208				0.239583				0.235119				0.256324				0.247768				0.232887
		0.256324				0.251488				0.255208				0.239583				0.235119				0.256324				0.247768				0.232887
		0.256324				0.251488				0.255208				0.239583				0.235119				0.256324				0.247768				0.232887
		0.256324				0.251488				0.255208				0.239583				0.235119				0.256324				0.247768				0.232887
		0.256324				0.251488				0.255208				0.239583				0.235119				0.256324				0.247768				0.232887
		0.256324				0.251488				0.255208				0.239583				0.235119				0.256324				0.247768				0.232887
		0.256324				0.251488				0.255208				0.239583				0.235119				0.256324				0.247768				0.232887
		0.256324				0.251488				0.255208				0.239583				0.235119				0.256324				0.247768				0.232887
		0.256324				0.251488				0.255208				0.239583				0.235119				0.256324				0.247768				0.232887
		0.256324				0.251488				0.255208				0.239583				0.235119				0.256324				0.247768				0.232887
		0.256324				0.251488				0.255208				0.239583				0.235119				0.256324				0.247768				0.232887
		0.256324				0.251488				0.255208				0.239583				0.235119				0.256324				0.247768				0.232887
		0.256324				0.251488				0.255208				0.239583				0.235119				0.256324				0.247768				0.232887
		0.256324				0.251488				0.255208				0.239583				0.235119				0.256324				0.24814				0.232887
		0.256324				0.251488				0.255208				0.239583				0.235119				0.256324				0.24814				0.232887
		0.256324				0.251488				0.255208				0.239583				0.235119				0.256324				0.24814				0.232887
		0.256324				0.251488				0.255208				0.239583				0.235119				0.256324				0.24814				0.232887
		0.256324				0.251488				0.255208				0.239955				0.235119				0.256324				0.24814				0.232887
		0.256696				0.251488				0.255208				0.239955				0.235119				0.256324				0.24814				0.232887
		0.256696				0.251488				0.255208				0.239955				0.235119				0.256324				0.24814				0.232887
		0.256696				0.251488				0.255208				0.239955				0.235119				0.256324				0.24814				0.232887
		0.256696				0.251488				0.255208				0.239955				0.235119				0.256324				0.24814				0.232887
		0.256696				0.251488				0.255208				0.239955				0.235119				0.256324				0.24814				0.232887
		0.256696				0.251488				0.255208				0.239955				0.235491				0.256324				0.24814				0.232887
		0.256696				0.251488				0.255208				0.239955				0.235491				0.256324				0.24814				0.232887
		0.256696				0.251488				0.255208				0.239955				0.235491				0.256324				0.24814				0.232887
		0.256696				0.251488				0.255208				0.239955				0.235491				0.256324				0.24814				0.232887
		0.256696				0.251488				0.25558				0.239955				0.235491				0.256324				0.24814				0.232887
		0.256696				0.251488				0.25558				0.239955				0.235491				0.256324				0.24814				0.232887
		0.256696				0.251488				0.25558				0.239955				0.235491				0.256324				0.24814				0.232887
		0.256696				0.251488				0.25558				0.239955				0.235491				0.256324				0.24814				0.232887
		0.256696				0.251488				0.25558				0.239955				0.235491				0.256324				0.24814				0.232887
		0.256696				0.251488				0.25558				0.239955				0.235491				0.256324				0.24814				0.232887
		0.256696				0.251488				0.25558				0.239955				0.235491				0.256324				0.24814				0.232887
		0.256696				0.251488				0.25558				0.239955				0.235491				0.256324				0.24814				0.232887
		0.256696				0.251488				0.25558				0.239955				0.235491				0.256324				0.24814				0.232887
		0.256696				0.251488				0.25558				0.239955				0.235491				0.256324				0.24814				0.232887
		0.256696				0.251488				0.25558				0.239955				0.235491				0.256324				0.24814				0.233259
		0.256696				0.25186				0.25558				0.239955				0.235491				0.256696				0.24814				0.233259
		0.256696				0.25186				0.25558				0.239955				0.235491				0.256696				0.24814				0.233259
		0.256696				0.25186				0.25558				0.239955				0.235491				0.256696				0.24814				0.233259
		0.256696				0.25186				0.25558				0.239955				0.235491				0.256696				0.24814				0.233259
		0.256696				0.25186				0.25558				0.239955				0.235491				0.256696				0.24814				0.233259
		0.256696				0.25186				0.25558				0.239955				0.235491				0.256696				0.24814				0.233259
		0.256696				0.25186				0.25558				0.239955				0.235491				0.256696				0.24814				0.233259
		0.256696				0.25186				0.25558				0.239955				0.235491				0.256696				0.24814				0.233259
		0.256696				0.25186				0.25558				0.239955				0.235491				0.256696				0.24814				0.233259
		0.256696				0.25186				0.25558				0.239955				0.235491				0.256696				0.24814				0.233259
		0.256696				0.25186				0.25558				0.239955				0.235491				0.256696				0.24814				0.233259
		0.256696				0.25186				0.25558				0.239955				0.235491				0.256696				0.24814				0.233259
		0.256696				0.25186				0.25558				0.240327				0.235491				0.256696				0.24814				0.233259
		0.256696				0.25186				0.25558				0.240327				0.235491				0.256696				0.24814				0.233259
		0.257068				0.25186				0.25558				0.240327				0.235491				0.256696				0.248512				0.233259
		0.257068				0.25186				0.25558				0.240327				0.235491				0.256696				0.248512				0.233259
		0.257068				0.25186				0.25558				0.240327				0.235491				0.256696				0.248512				0.233259
		0.257068				0.25186				0.25558				0.240327				0.235491				0.256696				0.248512				0.233259
		0.257068				0.25186				0.25558				0.240327				0.235491				0.256696				0.248512				0.233259
		0.257068				0.25186				0.25558				0.240327				0.235491				0.256696				0.248512				0.233259
		0.257068				0.25186				0.25558				0.240327				0.235863				0.256696				0.248512				0.233259
		0.257068				0.25186				0.25558				0.240327				0.235863				0.256696				0.248512				0.233259
		0.257068				0.25186				0.25558				0.240327				0.235863				0.256696				0.248512				0.233259
		0.257068				0.25186				0.25558				0.240327				0.235863				0.256696				0.248512				0.233259
		0.257068				0.25186				0.25558				0.240327				0.235863				0.256696				0.248512				0.233259
		0.257068				0.25186				0.25558				0.240327				0.235863				0.256696				0.248512				0.233259
		0.257068				0.25186				0.25558				0.240327				0.235863				0.256696				0.248512				0.233259
		0.257068				0.25186				0.25558				0.240327				0.235863				0.256696				0.248512				0.233259
		0.257068				0.25186				0.25558				0.240327				0.235863				0.256696				0.248512				0.233259
		0.257068				0.25186				0.25558				0.240327				0.235863				0.256696				0.248512				0.233259
		0.257068				0.25186				0.25558				0.240327				0.235863				0.256696				0.248512				0.233259
		0.257068				0.25186				0.25558				0.240327				0.235863				0.256696				0.248512				0.233259
		0.257068				0.25186				0.25558				0.240327				0.235863				0.256696				0.248512				0.233631
		0.257068				0.25186				0.25558				0.240327				0.235863				0.256696				0.248512				0.233631
		0.257068				0.25186				0.25558				0.240327				0.235863				0.256696				0.248512				0.233631
		0.257068				0.25186				0.25558				0.240327				0.235863				0.256696				0.248512				0.233631
		0.257068				0.25186				0.25558				0.240327				0.235863				0.257068				0.248512				0.233631
		0.257068				0.25186				0.25558				0.240327				0.235863				0.257068				0.248512				0.233631
		0.257068				0.25186				0.25558				0.240327				0.235863				0.257068				0.248512				0.233631
		0.257068				0.252232				0.25558				0.240327				0.235863				0.257068				0.248512				0.233631
		0.257068				0.252232				0.25558				0.240327				0.235863				0.257068				0.248512				0.233631
		0.257068				0.252232				0.25558				0.240327				0.235863				0.257068				0.248512				0.233631
		0.257068				0.252232				0.25558				0.240327				0.235863				0.257068				0.248512				0.233631
		0.257068				0.252232				0.25558				0.240327				0.235863				0.257068				0.248512				0.233631
		0.257068				0.252232				0.25558				0.240327				0.235863				0.257068				0.248512				0.233631
		0.257068				0.252232				0.25558				0.240327				0.235863				0.257068				0.248512				0.233631
		0.257068				0.252232				0.255952				0.240327				0.235863				0.257068				0.248512				0.233631
		0.257068				0.252232				0.255952				0.240327				0.235863				0.257068				0.248512				0.233631
		0.257068				0.252232				0.255952				0.240327				0.235863				0.257068				0.248512				0.233631
		0.257068				0.252232				0.255952				0.240327				0.235863				0.257068				0.248512				0.233631
		0.257068				0.252232				0.255952				0.240327				0.235863				0.257068				0.248512				0.233631
		0.257068				0.252232				0.255952				0.240327				0.235863				0.257068				0.248512				0.233631
		0.257068				0.252232				0.255952				0.240327				0.235863				0.257068				0.248512				0.233631
		0.257068				0.252232				0.255952				0.240699				0.236235				0.257068				0.248512				0.233631
		0.257068				0.252232				0.255952				0.240699				0.236235				0.257068				0.248512				0.233631
		0.25744				0.252232				0.255952				0.240699				0.236235				0.257068				0.248512				0.233631
		0.25744				0.252232				0.255952				0.240699				0.236235				0.257068				0.248512				0.233631
		0.25744				0.252232				0.255952				0.240699				0.236235				0.257068				0.248512				0.233631
		0.25744				0.252232				0.255952				0.240699				0.236235				0.257068				0.248512				0.233631
		0.25744				0.252232				0.255952				0.240699				0.236235				0.257068				0.248512				0.233631
		0.25744				0.252232				0.255952				0.240699				0.236235				0.25744				0.248512				0.233631
		0.25744				0.252232				0.255952				0.240699				0.236235				0.25744				0.248512				0.233631
		0.25744				0.252232				0.255952				0.240699				0.236235				0.25744				0.248512				0.233631
		0.25744				0.252232				0.255952				0.240699				0.236235				0.25744				0.248512				0.233631
		0.25744				0.252232				0.255952				0.240699				0.236235				0.25744				0.248512				0.233631
		0.25744				0.252232				0.255952				0.240699				0.236235				0.25744				0.248512				0.233631
		0.25744				0.252232				0.255952				0.240699				0.236235				0.25744				0.248512				0.233631
		0.25744				0.252232				0.255952				0.240699				0.236235				0.25744				0.248512				0.233631
		0.25744				0.252232				0.255952				0.240699				0.236235				0.25744				0.248512				0.233631
		0.25744				0.252232				0.255952				0.240699				0.236235				0.25744				0.248512				0.233631
		0.25744				0.252232				0.255952				0.240699				0.236235				0.25744				0.248884				0.233631
		0.25744				0.252232				0.255952				0.240699				0.236235				0.25744				0.248884				0.234003
		0.25744				0.252232				0.255952				0.240699				0.236235				0.25744				0.248884				0.234003
		0.25744				0.252232				0.255952				0.240699				0.236235				0.25744				0.248884				0.234003
		0.25744				0.252232				0.255952				0.240699				0.236235				0.25744				0.248884				0.234003
		0.25744				0.252232				0.255952				0.240699				0.236235				0.25744				0.248884				0.234003
		0.25744				0.252232				0.255952				0.240699				0.236235				0.25744				0.248884				0.234003
		0.25744				0.252232				0.255952				0.240699				0.236235				0.25744				0.248884				0.234003
		0.25744				0.252232				0.255952				0.240699				0.236235				0.25744				0.248884				0.234003
		0.25744				0.252232				0.255952				0.240699				0.236235				0.25744				0.248884				0.234003
		0.25744				0.252232				0.255952				0.241071				0.236235				0.25744				0.248884				0.234003
		0.25744				0.252232				0.255952				0.241071				0.236235				0.25744				0.248884				0.234003
		0.25744				0.252232				0.255952				0.241071				0.236235				0.25744				0.248884				0.234003
		0.25744				0.252232				0.255952				0.241071				0.236235				0.25744				0.248884				0.234003
		0.25744				0.252232				0.255952				0.241071				0.236235				0.25744				0.248884				0.234003
		0.25744				0.252232				0.255952				0.241071				0.236235				0.25744				0.248884				0.234003
		0.25744				0.252232				0.255952				0.241071				0.236235				0.25744				0.248884				0.234003
		0.25744				0.252232				0.255952				0.241071				0.236607				0.25744				0.248884				0.234003
		0.25744				0.252604				0.255952				0.241071				0.236607				0.25744				0.248884				0.234003
		0.25744				0.252604				0.255952				0.241071				0.236607				0.25744				0.248884				0.234003
		0.25744				0.252604				0.255952				0.241071				0.236607				0.25744				0.248884				0.234003
		0.25744				0.252604				0.256324				0.241071				0.236607				0.25744				0.248884				0.234003
		0.25744				0.252604				0.256324				0.241071				0.236607				0.25744				0.248884				0.234003
		0.25744				0.252604				0.256324				0.241071				0.236607				0.25744				0.248884				0.234003
		0.257812				0.252604				0.256324				0.241071				0.236607				0.25744				0.248884				0.234003
		0.257812				0.252604				0.256324				0.241071				0.236607				0.25744				0.248884				0.234003
		0.257812				0.252604				0.256324				0.241071				0.236607				0.25744				0.248884				0.234003
		0.257812				0.252604				0.256324				0.241071				0.236607				0.25744				0.248884				0.234003
		0.257812				0.252604				0.256324				0.241071				0.236607				0.25744				0.248884				0.234003
		0.257812				0.252604				0.256324				0.241071				0.236607				0.25744				0.248884				0.234003
		0.257812				0.252604				0.256324				0.241071				0.236607				0.25744				0.248884				0.234003
		0.257812				0.252604				0.256324				0.241071				0.236607				0.25744				0.248884				0.234003
		0.257812				0.252604				0.256324				0.241071				0.236607				0.25744				0.248884				0.234003
		0.257812				0.252604				0.256324				0.241071				0.236607				0.25744				0.248884				0.234003
		0.257812				0.252604				0.256324				0.241071				0.236607				0.25744				0.248884				0.234003
		0.257812				0.252604				0.256324				0.241071				0.236607				0.25744				0.248884				0.234003
		0.257812				0.252604				0.256324				0.241071				0.236607				0.25744				0.248884				0.234003
		0.257812				0.252604				0.256324				0.241071				0.236607				0.25744				0.248884				0.234003
		0.257812				0.252604				0.256324				0.241071				0.236607				0.25744				0.248884				0.234003
		0.257812				0.252604				0.256324				0.241071				0.236607				0.25744				0.248884				0.234003
		0.257812				0.252604				0.256324				0.241071				0.236607				0.257812				0.248884				0.234003
		0.257812				0.252604				0.256324				0.241071				0.236607				0.257812				0.248884				0.234003
		0.257812				0.252604				0.256324				0.241071				0.236607				0.257812				0.248884				0.234003
		0.257812				0.252604				0.256324				0.241071				0.236607				0.257812				0.248884				0.234003
		0.257812				0.252604				0.256324				0.241071				0.236607				0.257812				0.248884				0.234003
		0.257812				0.252604				0.256324				0.241071				0.236607				0.257812				0.248884				0.234003
		0.257812				0.252604				0.256324				0.241071				0.236607				0.257812				0.248884				0.234003
		0.257812				0.252604				0.256324				0.241071				0.236607				0.257812				0.248884				0.234375
		0.257812				0.252604				0.256324				0.241071				0.236607				0.257812				0.248884				0.234375
		0.257812				0.252604				0.256324				0.241071				0.236607				0.257812				0.248884				0.234375
		0.257812				0.252604				0.256324				0.241071				0.236607				0.257812				0.248884				0.234375
		0.257812				0.252604				0.256324				0.241071				0.236979				0.257812				0.248884				0.234375
		0.257812				0.252604				0.256324				0.241443				0.236979				0.257812				0.248884				0.234375
		0.257812				0.252604				0.256324				0.241443				0.236979				0.257812				0.248884				0.234375
		0.257812				0.252604				0.256324				0.241443				0.236979				0.257812				0.248884				0.234375
		0.257812				0.252604				0.256324				0.241443				0.236979				0.257812				0.248884				0.234375
		0.257812				0.252604				0.256324				0.241443				0.236979				0.257812				0.248884				0.234375
		0.257812				0.252604				0.256324				0.241443				0.236979				0.257812				0.248884				0.234375
		0.257812				0.252604				0.256324				0.241443				0.236979				0.257812				0.248884				0.234375
		0.257812				0.252604				0.256324				0.241443				0.236979				0.257812				0.248884				0.234375
		0.257812				0.252604				0.256324				0.241443				0.236979				0.257812				0.248884				0.234375
		0.257812				0.252604				0.256324				0.241443				0.236979				0.257812				0.248884				0.234375
		0.257812				0.252604				0.256324				0.241443				0.236979				0.257812				0.248884				0.234375
		0.257812				0.252604				0.256324				0.241443				0.236979				0.257812				0.248884				0.234375
		0.257812				0.252604				0.256324				0.241443				0.236979				0.257812				0.248884				0.234375
		0.257812				0.252604				0.256324				0.241443				0.236979				0.257812				0.249256				0.234375
		0.257812				0.252604				0.256324				0.241443				0.236979				0.257812				0.249256				0.234375
		0.257812				0.252604				0.256324				0.241443				0.236979				0.257812				0.249256				0.234375
		0.257812				0.252604				0.256324				0.241443				0.236979				0.257812				0.249256				0.234375
		0.257812				0.252604				0.256324				0.241443				0.236979				0.257812				0.249256				0.234375
		0.257812				0.252604				0.256324				0.241443				0.236979				0.257812				0.249256				0.234375
		0.257812				0.252604				0.256324				0.241443				0.236979				0.257812				0.249256				0.234375
		0.257812				0.252604				0.256324				0.241443				0.236979				0.257812				0.249256				0.234375
		0.257812				0.252604				0.256324				0.241443				0.236979				0.257812				0.249256				0.234375
		0.258185				0.252604				0.256324				0.241443				0.236979				0.257812				0.249256				0.234375
		0.258185				0.252604				0.256324				0.241443				0.236979				0.257812				0.249256				0.234375
		0.258185				0.252604				0.256324				0.241443				0.236979				0.257812				0.249256				0.234375
		0.258185				0.252604				0.256324				0.241443				0.236979				0.257812				0.249256				0.234375
		0.258185				0.252604				0.256324				0.241443				0.236979				0.257812				0.249256				0.234375
		0.258185				0.252976				0.256696				0.241443				0.236979				0.257812				0.249256				0.234375
		0.258185				0.252976				0.256696				0.241443				0.236979				0.257812				0.249256				0.234375
		0.258185				0.252976				0.256696				0.241443				0.236979				0.257812				0.249256				0.234375
		0.258185				0.252976				0.256696				0.241443				0.236979				0.258185				0.249256				0.234375
		0.258185				0.252976				0.256696				0.241443				0.236979				0.258185				0.249256				0.234375
		0.258185				0.252976				0.256696				0.241443				0.236979				0.258185				0.249256				0.234375
		0.258185				0.252976				0.256696				0.241443				0.236979				0.258185				0.249256				0.234375
		0.258185				0.252976				0.256696				0.241443				0.236979				0.258185				0.249256				0.234375
		0.258185				0.252976				0.256696				0.241443				0.236979				0.258185				0.249256				0.234375
		0.258185				0.252976				0.256696				0.241443				0.236979				0.258185				0.249256				0.234375
		0.258185				0.252976				0.256696				0.241443				0.236979				0.258185				0.249256				0.234375
		0.258185				0.252976				0.256696				0.241443				0.236979				0.258185				0.249256				0.234375
		0.258185				0.252976				0.256696				0.241443				0.237351				0.258185				0.249256				0.234375
		0.258185				0.252976				0.256696				0.241443				0.237351				0.258185				0.249256				0.234375
		0.258185				0.252976				0.256696				0.241443				0.237351				0.258185				0.249256				0.234747
		0.258185				0.252976				0.256696				0.241443				0.237351				0.258185				0.249256				0.234747
		0.258185				0.252976				0.256696				0.241815				0.237351				0.258185				0.249256				0.234747
		0.258185				0.252976				0.256696				0.241815				0.237351				0.258185				0.249256				0.234747
		0.258185				0.252976				0.256696				0.241815				0.237351				0.258185				0.249256				0.234747
		0.258185				0.252976				0.256696				0.241815				0.237351				0.258185				0.249256				0.234747
		0.258185				0.252976				0.256696				0.241815				0.237351				0.258185				0.249256				0.234747
		0.258185				0.252976				0.256696				0.241815				0.237351				0.258185				0.249256				0.234747
		0.258185				0.252976				0.256696				0.241815				0.237351				0.258185				0.249256				0.234747
		0.258185				0.252976				0.256696				0.241815				0.237351				0.258185				0.249256				0.234747
		0.258185				0.252976				0.256696				0.241815				0.237351				0.258185				0.249628				0.234747
		0.258185				0.252976				0.256696				0.241815				0.237351				0.258185				0.249628				0.234747
		0.258185				0.252976				0.256696				0.241815				0.237351				0.258185				0.249628				0.234747
		0.258185				0.252976				0.256696				0.241815				0.237351				0.258185				0.249628				0.234747
		0.258185				0.252976				0.256696				0.241815				0.237351				0.258185				0.249628				0.234747
		0.258185				0.252976				0.256696				0.241815				0.237351				0.258185				0.249628				0.234747
		0.258185				0.252976				0.256696				0.241815				0.237351				0.258185				0.249628				0.234747
		0.258185				0.252976				0.256696				0.241815				0.237351				0.258185				0.249628				0.234747
		0.258185				0.252976				0.256696				0.241815				0.237351				0.258185				0.249628				0.234747
		0.258185				0.252976				0.256696				0.241815				0.237351				0.258185				0.249628				0.234747
		0.258185				0.252976				0.256696				0.241815				0.237351				0.258185				0.249628				0.234747
		0.258185				0.252976				0.256696				0.241815				0.237351				0.258185				0.249628				0.234747
		0.258185				0.252976				0.256696				0.241815				0.237351				0.258185				0.249628				0.234747
		0.258185				0.252976				0.256696				0.241815				0.237351				0.258185				0.249628				0.234747
		0.258185				0.252976				0.256696				0.241815				0.237351				0.258185				0.249628				0.234747
		0.258185				0.252976				0.256696				0.241815				0.237351				0.258185				0.249628				0.234747
		0.258185				0.253348				0.256696				0.241815				0.237351				0.258185				0.249628				0.234747
		0.258185				0.253348				0.256696				0.241815				0.237351				0.258185				0.249628				0.234747
		0.258185				0.253348				0.256696				0.241815				0.237351				0.258185				0.249628				0.234747
		0.258185				0.253348				0.256696				0.241815				0.237351				0.258185				0.249628				0.234747
		0.258185				0.253348				0.256696				0.241815				0.237351				0.258185				0.249628				0.234747
		0.258185				0.253348				0.256696				0.241815				0.237351				0.258185				0.249628				0.234747
		0.258185				0.253348				0.256696				0.241815				0.237351				0.258185				0.249628				0.234747
		0.258557				0.253348				0.256696				0.241815				0.237351				0.258185				0.249628				0.234747
		0.258557				0.253348				0.256696				0.241815				0.237351				0.258185				0.249628				0.234747
		0.258557				0.253348				0.256696				0.241815				0.237351				0.258557				0.249628				0.234747
		0.258557				0.253348				0.256696				0.241815				0.237351				0.258557				0.249628				0.234747
		0.258557				0.253348				0.256696				0.241815				0.237351				0.258557				0.249628				0.234747
		0.258557				0.253348				0.256696				0.241815				0.237351				0.258557				0.249628				0.234747
		0.258557				0.253348				0.256696				0.241815				0.237351				0.258557				0.249628				0.234747
		0.258557				0.253348				0.256696				0.241815				0.237351				0.258557				0.249628				0.234747
		0.258557				0.253348				0.256696				0.241815				0.237723				0.258557				0.249628				0.234747
		0.258557				0.253348				0.257068				0.241815				0.237723				0.258557				0.249628				0.234747
		0.258557				0.253348				0.257068				0.241815				0.237723				0.258557				0.249628				0.234747
		0.258557				0.253348				0.257068				0.241815				0.237723				0.258557				0.249628				0.234747
		0.258557				0.253348				0.257068				0.241815				0.237723				0.258557				0.249628				0.234747
		0.258557				0.253348				0.257068				0.241815				0.237723				0.258557				0.249628				0.234747
		0.258557				0.253348				0.257068				0.241815				0.237723				0.258557				0.249628				0.234747
		0.258557				0.253348				0.257068				0.241815				0.237723				0.258557				0.249628				0.235119
		0.258557				0.253348				0.257068				0.241815				0.237723				0.258557				0.249628				0.235119
		0.258557				0.253348				0.257068				0.241815				0.237723				0.258557				0.249628				0.235119
		0.258557				0.253348				0.257068				0.241815				0.237723				0.258557				0.249628				0.235119
		0.258557				0.253348				0.257068				0.241815				0.237723				0.258557				0.249628				0.235119
		0.258557				0.253348				0.257068				0.241815				0.237723				0.258557				0.249628				0.235119
		0.258557				0.253348				0.257068				0.241815				0.237723				0.258557				0.249628				0.235119
		0.258557				0.253348				0.257068				0.241815				0.237723				0.258557				0.249628				0.235119
		0.258557				0.253348				0.257068				0.241815				0.237723				0.258557				0.249628				0.235119
		0.258557				0.253348				0.257068				0.242188				0.237723				0.258557				0.249628				0.235119
		0.258557				0.253348				0.257068				0.242188				0.237723				0.258557				0.249628				0.235119
		0.258557				0.253348				0.257068				0.242188				0.237723				0.258557				0.249628				0.235119
		0.258557				0.253348				0.257068				0.242188				0.237723				0.258557				0.249628				0.235119
		0.258557				0.253348				0.257068				0.242188				0.237723				0.258557				0.249628				0.235119
		0.258557				0.253348				0.257068				0.242188				0.237723				0.258557				0.249628				0.235119
		0.258557				0.253348				0.257068				0.242188				0.237723				0.258557				0.249628				0.235119
		0.258557				0.253348				0.257068				0.242188				0.237723				0.258557				0.249628				0.235119
		0.258557				0.253348				0.257068				0.242188				0.237723				0.258557				0.249628				0.235119
		0.258557				0.253348				0.257068				0.242188				0.237723				0.258557				0.25				0.235119
		0.258557				0.253348				0.257068				0.242188				0.237723				0.258557				0.25				0.235119
		0.258557				0.253348				0.257068				0.242188				0.237723				0.258557				0.25				0.235119
		0.258557				0.253348				0.257068				0.242188				0.237723				0.258557				0.25				0.235119
		0.258557				0.253348				0.257068				0.242188				0.237723				0.258557				0.25				0.235119
		0.258557				0.253348				0.257068				0.242188				0.237723				0.258557				0.25				0.235119
		0.258557				0.253348				0.257068				0.242188				0.237723				0.258557				0.25				0.235119
		0.258557				0.253348				0.257068				0.242188				0.237723				0.258557				0.25				0.235119
		0.258557				0.253348				0.257068				0.242188				0.237723				0.258557				0.25				0.235119
		0.258557				0.253348				0.257068				0.242188				0.237723				0.258557				0.25				0.235119
		0.258557				0.253348				0.257068				0.242188				0.237723				0.258557				0.25				0.235119
		0.258557				0.253348				0.257068				0.242188				0.237723				0.258557				0.25				0.235119
		0.258557				0.253348				0.257068				0.242188				0.237723				0.258557				0.25				0.235119
		0.258557				0.253348				0.257068				0.242188				0.237723				0.258557				0.25				0.235119
		0.258557				0.253348				0.257068				0.242188				0.237723				0.258557				0.25				0.235119
		0.258557				0.253348				0.257068				0.242188				0.237723				0.258557				0.25				0.235119
		0.258557				0.253348				0.257068				0.242188				0.237723				0.258557				0.25				0.235119
		0.258929				0.253348				0.257068				0.242188				0.237723				0.258557				0.25				0.235119
		0.258929				0.253348				0.257068				0.242188				0.237723				0.258557				0.25				0.235491
		0.258929				0.25372				0.257068				0.242188				0.237723				0.258557				0.25				0.235491
		0.258929				0.25372				0.257068				0.242188				0.237723				0.258557				0.25				0.235491
		0.258929				0.25372				0.257068				0.242188				0.237723				0.258929				0.25				0.235491
		0.258929				0.25372				0.257068				0.242188				0.237723				0.258929				0.25				0.235491
		0.258929				0.25372				0.257068				0.242188				0.237723				0.258929				0.25				0.235491
		0.258929				0.25372				0.257068				0.242188				0.237723				0.258929				0.25				0.235491
		0.258929				0.25372				0.257068				0.242188				0.237723				0.258929				0.25				0.235491
		0.258929				0.25372				0.257068				0.242188				0.237723				0.258929				0.25				0.235491
		0.258929				0.25372				0.257068				0.242188				0.237723				0.258929				0.25				0.235491
		0.258929				0.25372				0.257068				0.242188				0.237723				0.258929				0.25				0.235491
		0.258929				0.25372				0.257068				0.242188				0.237723				0.258929				0.25				0.235491
		0.258929				0.25372				0.257068				0.242188				0.237723				0.258929				0.25				0.235491
		0.258929				0.25372				0.257068				0.242188				0.237723				0.258929				0.25				0.235491
		0.258929				0.25372				0.257068				0.242188				0.237723				0.258929				0.25				0.235491
		0.258929				0.25372				0.257068				0.242188				0.237723				0.258929				0.25				0.235491
		0.258929				0.25372				0.257068				0.242188				0.237723				0.258929				0.25				0.235491
		0.258929				0.25372				0.257068				0.242188				0.237723				0.258929				0.25				0.235491
		0.258929				0.25372				0.257068				0.242188				0.237723				0.258929				0.25				0.235491
		0.258929				0.25372				0.257068				0.242188				0.237723				0.258929				0.25				0.235491
		0.258929				0.25372				0.257068				0.242188				0.237723				0.258929				0.25				0.235491
		0.258929				0.25372				0.257068				0.242188				0.238095				0.258929				0.25				0.235491
		0.258929				0.25372				0.257068				0.242188				0.238095				0.258929				0.25				0.235491
		0.258929				0.25372				0.257068				0.242188				0.238095				0.258929				0.25				0.235491
		0.258929				0.25372				0.257068				0.24256				0.238095				0.258929				0.25				0.235491
		0.258929				0.25372				0.25744				0.24256				0.238095				0.258929				0.25				0.235491
		0.258929				0.25372				0.25744				0.24256				0.238095				0.258929				0.25				0.235491
		0.258929				0.25372				0.25744				0.24256				0.238095				0.258929				0.25				0.235491
		0.258929				0.25372				0.25744				0.24256				0.238095				0.258929				0.25				0.235491
		0.258929				0.25372				0.25744				0.24256				0.238095				0.258929				0.25				0.235491
		0.258929				0.25372				0.25744				0.24256				0.238095				0.258929				0.25				0.235491
		0.258929				0.25372				0.25744				0.24256				0.238095				0.258929				0.25				0.235491
		0.258929				0.25372				0.25744				0.24256				0.238095				0.258929				0.25				0.235491
		0.258929				0.25372				0.25744				0.24256				0.238095				0.258929				0.25				0.235491
		0.258929				0.25372				0.25744				0.24256				0.238095				0.258929				0.25				0.235491
		0.258929				0.25372				0.25744				0.24256				0.238095				0.258929				0.25				0.235491
		0.258929				0.25372				0.25744				0.24256				0.238095				0.258929				0.25				0.235491
		0.258929				0.25372				0.25744				0.24256				0.238095				0.258929				0.25				0.235491
		0.258929				0.25372				0.25744				0.24256				0.238095				0.258929				0.25				0.235491
		0.258929				0.25372				0.25744				0.24256				0.238095				0.258929				0.25				0.235491
		0.258929				0.25372				0.25744				0.24256				0.238095				0.258929				0.25				0.235491
		0.258929				0.25372				0.25744				0.24256				0.238095				0.258929				0.250372				0.235491
		0.258929				0.25372				0.25744				0.24256				0.238095				0.258929				0.250372				0.235491
		0.258929				0.25372				0.25744				0.24256				0.238095				0.258929				0.250372				0.235491
		0.258929				0.25372				0.25744				0.24256				0.238095				0.258929				0.250372				0.235491
		0.258929				0.25372				0.25744				0.24256				0.238095				0.258929				0.250372				0.235491
		0.258929				0.25372				0.25744				0.24256				0.238095				0.258929				0.250372				0.235491
		0.258929				0.25372				0.25744				0.24256				0.238095				0.258929				0.250372				0.235491
		0.258929				0.25372				0.25744				0.24256				0.238095				0.258929				0.250372				0.235491
		0.258929				0.25372				0.25744				0.24256				0.238095				0.258929				0.250372				0.235491
		0.258929				0.25372				0.25744				0.24256				0.238095				0.258929				0.250372				0.235491
		0.258929				0.25372				0.25744				0.24256				0.238095				0.258929				0.250372				0.235491
		0.258929				0.25372				0.25744				0.24256				0.238095				0.258929				0.250372				0.235491
		0.258929				0.25372				0.25744				0.24256				0.238095				0.258929				0.250372				0.235491
		0.259301				0.25372				0.25744				0.24256				0.238095				0.258929				0.250372				0.235491
		0.259301				0.25372				0.25744				0.24256				0.238095				0.258929				0.250372				0.235491
		0.259301				0.25372				0.25744				0.24256				0.238095				0.258929				0.250372				0.235491
		0.259301				0.25372				0.25744				0.24256				0.238095				0.259301				0.250372				0.235863
		0.259301				0.25372				0.25744				0.24256				0.238095				0.259301				0.250372				0.235863
		0.259301				0.25372				0.25744				0.24256				0.238095				0.259301				0.250372				0.235863
		0.259301				0.25372				0.25744				0.24256				0.238095				0.259301				0.250372				0.235863
		0.259301				0.25372				0.25744				0.24256				0.238095				0.259301				0.250372				0.235863
		0.259301				0.25372				0.25744				0.24256				0.238095				0.259301				0.250372				0.235863
		0.259301				0.25372				0.25744				0.24256				0.238095				0.259301				0.250372				0.235863
		0.259301				0.25372				0.25744				0.24256				0.238467				0.259301				0.250372				0.235863
		0.259301				0.25372				0.25744				0.24256				0.238467				0.259301				0.250372				0.235863
		0.259301				0.25372				0.25744				0.24256				0.238467				0.259301				0.250372				0.235863
		0.259301				0.25372				0.25744				0.24256				0.238467				0.259301				0.250372				0.235863
		0.259301				0.254092				0.25744				0.24256				0.238467				0.259301				0.250372				0.235863
		0.259301				0.254092				0.25744				0.24256				0.238467				0.259301				0.250372				0.235863
		0.259301				0.254092				0.25744				0.24256				0.238467				0.259301				0.250372				0.235863
		0.259301				0.254092				0.25744				0.24256				0.238467				0.259301				0.250372				0.235863
		0.259301				0.254092				0.25744				0.24256				0.238467				0.259301				0.250372				0.235863
		0.259301				0.254092				0.25744				0.24256				0.238467				0.259301				0.250372				0.235863
		0.259301				0.254092				0.25744				0.24256				0.238467				0.259301				0.250372				0.235863
		0.259301				0.254092				0.25744				0.24256				0.238467				0.259301				0.250372				0.235863
		0.259301				0.254092				0.25744				0.24256				0.238467				0.259301				0.250372				0.235863
		0.259301				0.254092				0.25744				0.242932				0.238467				0.259301				0.250372				0.235863
		0.259301				0.254092				0.25744				0.242932				0.238467				0.259301				0.250372				0.235863
		0.259301				0.254092				0.25744				0.242932				0.238467				0.259301				0.250372				0.235863
		0.259301				0.254092				0.25744				0.242932				0.238467				0.259301				0.250372				0.235863
		0.259301				0.254092				0.25744				0.242932				0.238467				0.259301				0.250372				0.235863
		0.259301				0.254092				0.25744				0.242932				0.238467				0.259301				0.250372				0.235863
		0.259301				0.254092				0.25744				0.242932				0.238467				0.259301				0.250372				0.235863
		0.259301				0.254092				0.25744				0.242932				0.238467				0.259301				0.250372				0.235863
		0.259301				0.254092				0.25744				0.242932				0.238467				0.259301				0.250372				0.235863
		0.259301				0.254092				0.25744				0.242932				0.238467				0.259301				0.250372				0.235863
		0.259301				0.254092				0.25744				0.242932				0.238467				0.259301				0.250372				0.235863
		0.259301				0.254092				0.25744				0.242932				0.238467				0.259301				0.250372				0.235863
		0.259301				0.254092				0.25744				0.242932				0.238467				0.259301				0.250372				0.235863
		0.259301				0.254092				0.25744				0.242932				0.238467				0.259301				0.250744				0.235863
		0.259301				0.254092				0.25744				0.242932				0.238467				0.259301				0.250744				0.235863
		0.259301				0.254092				0.25744				0.242932				0.238467				0.259301				0.250744				0.235863
		0.259301				0.254092				0.25744				0.242932				0.238467				0.259301				0.250744				0.235863
		0.259301				0.254092				0.25744				0.242932				0.238467				0.259301				0.250744				0.235863
		0.259301				0.254092				0.25744				0.242932				0.238467				0.259301				0.250744				0.235863
		0.259301				0.254092				0.25744				0.242932				0.238467				0.259301				0.250744				0.235863
		0.259301				0.254092				0.25744				0.242932				0.238467				0.259301				0.250744				0.235863
		0.259301				0.254092				0.25744				0.242932				0.238467				0.259301				0.250744				0.235863
		0.259301				0.254092				0.257812				0.242932				0.238467				0.259301				0.250744				0.235863
		0.259301				0.254092				0.257812				0.242932				0.238467				0.259301				0.250744				0.235863
		0.259301				0.254092				0.257812				0.242932				0.238467				0.259301				0.250744				0.235863
		0.259301				0.254092				0.257812				0.242932				0.238467				0.259301				0.250744				0.235863
		0.259301				0.254092				0.257812				0.242932				0.238467				0.259301				0.250744				0.235863
		0.259301				0.254092				0.257812				0.242932				0.238467				0.259301				0.250744				0.235863
		0.259301				0.254092				0.257812				0.242932				0.238467				0.259301				0.250744				0.235863
		0.259301				0.254092				0.257812				0.242932				0.238467				0.259301				0.250744				0.235863
		0.259301				0.254092				0.257812				0.242932				0.238467				0.259673				0.250744				0.235863
		0.259301				0.254092				0.257812				0.242932				0.238467				0.259673				0.250744				0.235863
		0.259301				0.254092				0.257812				0.242932				0.238467				0.259673				0.250744				0.235863
		0.259301				0.254092				0.257812				0.242932				0.238467				0.259673				0.250744				0.235863
		0.259673				0.254092				0.257812				0.242932				0.238467				0.259673				0.250744				0.236235
		0.259673				0.254092				0.257812				0.242932				0.238467				0.259673				0.250744				0.236235
		0.259673				0.254092				0.257812				0.242932				0.238467				0.259673				0.250744				0.236235
		0.259673				0.254092				0.257812				0.242932				0.238467				0.259673				0.250744				0.236235
		0.259673				0.254092				0.257812				0.242932				0.238467				0.259673				0.250744				0.236235
		0.259673				0.254092				0.257812				0.242932				0.238467				0.259673				0.250744				0.236235
		0.259673				0.254092				0.257812				0.242932				0.238467				0.259673				0.250744				0.236235
		0.259673				0.254092				0.257812				0.242932				0.238467				0.259673				0.250744				0.236235
		0.259673				0.254092				0.257812				0.242932				0.238467				0.259673				0.250744				0.236235
		0.259673				0.254092				0.257812				0.243304				0.238467				0.259673				0.250744				0.236235
		0.259673				0.254092				0.257812				0.243304				0.238467				0.259673				0.250744				0.236235
		0.259673				0.254092				0.257812				0.243304				0.238839				0.259673				0.250744				0.236235
		0.259673				0.254092				0.257812				0.243304				0.238839				0.259673				0.250744				0.236235
		0.259673				0.254092				0.257812				0.243304				0.238839				0.259673				0.250744				0.236235
		0.259673				0.254092				0.257812				0.243304				0.238839				0.259673				0.250744				0.236235
		0.259673				0.254092				0.257812				0.243304				0.238839				0.259673				0.250744				0.236235
		0.259673				0.254092				0.257812				0.243304				0.238839				0.259673				0.250744				0.236235
		0.259673				0.254092				0.257812				0.243304				0.238839				0.259673				0.250744				0.236235
		0.259673				0.254092				0.257812				0.243304				0.238839				0.259673				0.250744				0.236235
		0.259673				0.254464				0.257812				0.243304				0.238839				0.259673				0.250744				0.236235
		0.259673				0.254464				0.257812				0.243304				0.238839				0.259673				0.250744				0.236235
		0.259673				0.254464				0.257812				0.243304				0.238839				0.259673				0.250744				0.236235
		0.259673				0.254464				0.257812				0.243304				0.238839				0.259673				0.250744				0.236235
		0.259673				0.254464				0.257812				0.243304				0.238839				0.259673				0.250744				0.236235
		0.259673				0.254464				0.257812				0.243304				0.238839				0.259673				0.250744				0.236235
		0.259673				0.254464				0.257812				0.243304				0.238839				0.259673				0.250744				0.236235
		0.259673				0.254464				0.257812				0.243304				0.238839				0.259673				0.250744				0.236235
		0.259673				0.254464				0.257812				0.243304				0.238839				0.259673				0.250744				0.236235
		0.259673				0.254464				0.257812				0.243304				0.238839				0.259673				0.250744				0.236235
		0.259673				0.254464				0.257812				0.243304				0.238839				0.259673				0.250744				0.236235
		0.259673				0.254464				0.257812				0.243304				0.238839				0.259673				0.250744				0.236235
		0.259673				0.254464				0.257812				0.243304				0.238839				0.259673				0.250744				0.236235
		0.259673				0.254464				0.257812				0.243304				0.238839				0.259673				0.250744				0.236235
		0.259673				0.254464				0.257812				0.243304				0.238839				0.259673				0.250744				0.236235
		0.259673				0.254464				0.257812				0.243304				0.238839				0.259673				0.250744				0.236235
		0.259673				0.254464				0.257812				0.243304				0.238839				0.259673				0.250744				0.236235
		0.259673				0.254464				0.257812				0.243304				0.238839				0.259673				0.250744				0.236235
		0.259673				0.254464				0.257812				0.243304				0.238839				0.259673				0.250744				0.236235
		0.259673				0.254464				0.257812				0.243304				0.238839				0.259673				0.250744				0.236235
		0.259673				0.254464				0.257812				0.243304				0.238839				0.259673				0.250744				0.236235
		0.259673				0.254464				0.257812				0.243304				0.238839				0.259673				0.250744				0.236235
		0.259673				0.254464				0.257812				0.243304				0.238839				0.259673				0.250744				0.236235
		0.259673				0.254464				0.257812				0.243304				0.238839				0.259673				0.250744				0.236235
		0.259673				0.254464				0.257812				0.243304				0.238839				0.259673				0.250744				0.236235
		0.259673				0.254464				0.257812				0.243304				0.238839				0.259673				0.250744				0.236235
		0.259673				0.254464				0.257812				0.243304				0.238839				0.259673				0.250744				0.236235
		0.259673				0.254464				0.257812				0.243304				0.238839				0.259673				0.250744				0.236235
		0.259673				0.254464				0.257812				0.243304				0.238839				0.259673				0.250744				0.236235
		0.259673				0.254464				0.257812				0.243304				0.238839				0.259673				0.250744				0.236235
		0.259673				0.254464				0.257812				0.243304				0.238839				0.259673				0.250744				0.236235
		0.259673				0.254464				0.257812				0.243304				0.238839				0.259673				0.250744				0.236235
		0.259673				0.254464				0.257812				0.243304				0.238839				0.259673				0.251116				0.236235
		0.259673				0.254464				0.257812				0.243304				0.238839				0.260045				0.251116				0.236235
		0.259673				0.254464				0.257812				0.243304				0.238839				0.260045				0.251116				0.236235
		0.259673				0.254464				0.257812				0.243304				0.238839				0.260045				0.251116				0.236235
		0.259673				0.254464				0.257812				0.243304				0.238839				0.260045				0.251116				0.236235
		0.259673				0.254464				0.257812				0.243304				0.239211				0.260045				0.251116				0.236235
		0.260045				0.254464				0.257812				0.243304				0.239211				0.260045				0.251116				0.236235
		0.260045				0.254464				0.257812				0.243304				0.239211				0.260045				0.251116				0.236235
		0.260045				0.254464				0.257812				0.243304				0.239211				0.260045				0.251116				0.236607
		0.260045				0.254464				0.257812				0.243304				0.239211				0.260045				0.251116				0.236607
		0.260045				0.254464				0.257812				0.243304				0.239211				0.260045				0.251116				0.236607
		0.260045				0.254464				0.257812				0.243304				0.239211				0.260045				0.251116				0.236607
		0.260045				0.254464				0.257812				0.243304				0.239211				0.260045				0.251116				0.236607
		0.260045				0.254464				0.257812				0.243304				0.239211				0.260045				0.251116				0.236607
		0.260045				0.254464				0.257812				0.243304				0.239211				0.260045				0.251116				0.236607
		0.260045				0.254464				0.257812				0.243304				0.239211				0.260045				0.251116				0.236607
		0.260045				0.254464				0.257812				0.243304				0.239211				0.260045				0.251116				0.236607
		0.260045				0.254464				0.257812				0.243304				0.239211				0.260045				0.251116				0.236607
		0.260045				0.254464				0.257812				0.243304				0.239211				0.260045				0.251116				0.236607
		0.260045				0.254464				0.257812				0.243304				0.239211				0.260045				0.251116				0.236607
		0.260045				0.254464				0.257812				0.243304				0.239211				0.260045				0.251116				0.236607
		0.260045				0.254464				0.257812				0.243304				0.239211				0.260045				0.251116				0.236607
		0.260045				0.254464				0.257812				0.243304				0.239211				0.260045				0.251116				0.236607
		0.260045				0.254464				0.257812				0.243304				0.239211				0.260045				0.251116				0.236607
		0.260045				0.254464				0.257812				0.243676				0.239211				0.260045				0.251116				0.236607
		0.260045				0.254464				0.257812				0.243676				0.239211				0.260045				0.251116				0.236607
		0.260045				0.254464				0.257812				0.243676				0.239211				0.260045				0.251116				0.236607
		0.260045				0.254464				0.257812				0.243676				0.239211				0.260045				0.251116				0.236607
		0.260045				0.254464				0.257812				0.243676				0.239211				0.260045				0.251116				0.236607
		0.260045				0.254464				0.257812				0.243676				0.239211				0.260045				0.251116				0.236607
		0.260045				0.254464				0.257812				0.243676				0.239211				0.260045				0.251116				0.236607
		0.260045				0.254464				0.257812				0.243676				0.239211				0.260045				0.251116				0.236607
		0.260045				0.254464				0.257812				0.243676				0.239211				0.260045				0.251116				0.236607
		0.260045				0.254464				0.257812				0.243676				0.239211				0.260045				0.251116				0.236607
		0.260045				0.254464				0.257812				0.243676				0.239211				0.260045				0.251116				0.236607
		0.260045				0.254464				0.257812				0.243676				0.239211				0.260045				0.251116				0.236607
		0.260045				0.254464				0.258185				0.243676				0.239211				0.260045				0.251116				0.236607
		0.260045				0.254464				0.258185				0.243676				0.239211				0.260045				0.251116				0.236607
		0.260045				0.254464				0.258185				0.243676				0.239211				0.260045				0.251116				0.236607
		0.260045				0.254464				0.258185				0.243676				0.239211				0.260045				0.251116				0.236607
		0.260045				0.254464				0.258185				0.243676				0.239211				0.260045				0.251116				0.236607
		0.260045				0.254464				0.258185				0.243676				0.239211				0.260045				0.251116				0.236607
		0.260045				0.254836				0.258185				0.243676				0.239211				0.260045				0.251116				0.236607
		0.260045				0.254836				0.258185				0.243676				0.239211				0.260045				0.251116				0.236607
		0.260045				0.254836				0.258185				0.243676				0.239211				0.260045				0.251116				0.236607
		0.260045				0.254836				0.258185				0.243676				0.239211				0.260045				0.251116				0.236607
		0.260045				0.254836				0.258185				0.243676				0.239211				0.260045				0.251116				0.236607
		0.260045				0.254836				0.258185				0.243676				0.239211				0.260045				0.251116				0.236607
		0.260045				0.254836				0.258185				0.243676				0.239211				0.260045				0.251116				0.236607
		0.260045				0.254836				0.258185				0.243676				0.239211				0.260045				0.251116				0.236607
		0.260045				0.254836				0.258185				0.243676				0.239211				0.260045				0.251116				0.236607
		0.260045				0.254836				0.258185				0.243676				0.239211				0.260045				0.251116				0.236607
		0.260045				0.254836				0.258185				0.243676				0.239211				0.260045				0.251116				0.236607
		0.260045				0.254836				0.258185				0.243676				0.239211				0.260045				0.251116				0.236607
		0.260045				0.254836				0.258185				0.243676				0.239211				0.260045				0.251116				0.236607
		0.260045				0.254836				0.258185				0.243676				0.239211				0.260045				0.251116				0.236607
		0.260045				0.254836				0.258185				0.243676				0.239211				0.260045				0.251488				0.236607
		0.260045				0.254836				0.258185				0.243676				0.239211				0.260045				0.251488				0.236607
		0.260045				0.254836				0.258185				0.243676				0.239211				0.260045				0.251488				0.236607
		0.260045				0.254836				0.258185				0.243676				0.239211				0.260045				0.251488				0.236607
		0.260045				0.254836				0.258185				0.243676				0.239211				0.260417				0.251488				0.236607
		0.260045				0.254836				0.258185				0.243676				0.239211				0.260417				0.251488				0.236607
		0.260417				0.254836				0.258185				0.243676				0.239211				0.260417				0.251488				0.236979
		0.260417				0.254836				0.258185				0.243676				0.239211				0.260417				0.251488				0.236979
		0.260417				0.254836				0.258185				0.243676				0.239583				0.260417				0.251488				0.236979
		0.260417				0.254836				0.258185				0.243676				0.239583				0.260417				0.251488				0.236979
		0.260417				0.254836				0.258185				0.243676				0.239583				0.260417				0.251488				0.236979
		0.260417				0.254836				0.258185				0.243676				0.239583				0.260417				0.251488				0.236979
		0.260417				0.254836				0.258185				0.243676				0.239583				0.260417				0.251488				0.236979
		0.260417				0.254836				0.258185				0.243676				0.239583				0.260417				0.251488				0.236979
		0.260417				0.254836				0.258185				0.243676				0.239583				0.260417				0.251488				0.236979
		0.260417				0.254836				0.258185				0.243676				0.239583				0.260417				0.251488				0.236979
		0.260417				0.254836				0.258185				0.243676				0.239583				0.260417				0.251488				0.236979
		0.260417				0.254836				0.258185				0.243676				0.239583				0.260417				0.251488				0.236979
		0.260417				0.254836				0.258185				0.243676				0.239583				0.260417				0.251488				0.236979
		0.260417				0.254836				0.258185				0.243676				0.239583				0.260417				0.251488				0.236979
		0.260417				0.254836				0.258185				0.243676				0.239583				0.260417				0.251488				0.236979
		0.260417				0.254836				0.258185				0.243676				0.239583				0.260417				0.251488				0.236979
		0.260417				0.254836				0.258185				0.243676				0.239583				0.260417				0.251488				0.236979
		0.260417				0.254836				0.258185				0.243676				0.239583				0.260417				0.251488				0.236979
		0.260417				0.254836				0.258185				0.243676				0.239583				0.260417				0.251488				0.236979
		0.260417				0.254836				0.258185				0.243676				0.239583				0.260417				0.251488				0.236979
		0.260417				0.254836				0.258185				0.243676				0.239583				0.260417				0.251488				0.236979
		0.260417				0.254836				0.258185				0.243676				0.239583				0.260417				0.251488				0.236979
		0.260417				0.254836				0.258185				0.243676				0.239583				0.260417				0.251488				0.236979
		0.260417				0.254836				0.258185				0.243676				0.239583				0.260417				0.251488				0.236979
		0.260417				0.254836				0.258185				0.243676				0.239583				0.260417				0.251488				0.236979
		0.260417				0.254836				0.258185				0.243676				0.239583				0.260417				0.251488				0.236979
		0.260417				0.254836				0.258185				0.243676				0.239583				0.260417				0.251488				0.236979
		0.260417				0.254836				0.258185				0.244048				0.239583				0.260417				0.251488				0.236979
		0.260417				0.254836				0.258185				0.244048				0.239583				0.260417				0.251488				0.236979
		0.260417				0.254836				0.258185				0.244048				0.239583				0.260417				0.251488				0.236979
		0.260417				0.254836				0.258185				0.244048				0.239583				0.260417				0.251488				0.236979
		0.260417				0.254836				0.258185				0.244048				0.239583				0.260417				0.251488				0.236979
		0.260417				0.254836				0.258185				0.244048				0.239583				0.260417				0.251488				0.236979
		0.260417				0.254836				0.258185				0.244048				0.239583				0.260417				0.251488				0.236979
		0.260417				0.254836				0.258185				0.244048				0.239583				0.260417				0.251488				0.236979
		0.260417				0.254836				0.258185				0.244048				0.239583				0.260417				0.251488				0.236979
		0.260417				0.254836				0.258185				0.244048				0.239583				0.260417				0.251488				0.236979
		0.260417				0.254836				0.258185				0.244048				0.239583				0.260417				0.251488				0.236979
		0.260417				0.254836				0.258185				0.244048				0.239583				0.260417				0.251488				0.236979
		0.260417				0.254836				0.258185				0.244048				0.239583				0.260417				0.251488				0.236979
		0.260417				0.254836				0.258185				0.244048				0.239583				0.260417				0.251488				0.236979
		0.260417				0.254836				0.258185				0.244048				0.239583				0.260417				0.251488				0.236979
		0.260417				0.254836				0.258185				0.244048				0.239583				0.260417				0.251488				0.236979
		0.260417				0.254836				0.258185				0.244048				0.239583				0.260417				0.251488				0.236979
		0.260417				0.254836				0.258185				0.244048				0.239583				0.260417				0.251488				0.236979
		0.260417				0.254836				0.258185				0.244048				0.239583				0.260417				0.251488				0.236979
		0.260417				0.254836				0.258557				0.244048				0.239955				0.260417				0.251488				0.236979
		0.260417				0.254836				0.258557				0.244048				0.239955				0.260417				0.251488				0.236979
		0.260417				0.254836				0.258557				0.244048				0.239955				0.260417				0.251488				0.236979
		0.260417				0.254836				0.258557				0.244048				0.239955				0.260417				0.251488				0.236979
		0.260417				0.254836				0.258557				0.244048				0.239955				0.260789				0.251488				0.236979
		0.260417				0.254836				0.258557				0.244048				0.239955				0.260789				0.251488				0.236979
		0.260417				0.254836				0.258557				0.244048				0.239955				0.260789				0.251488				0.236979
		0.260417				0.254836				0.258557				0.244048				0.239955				0.260789				0.251488				0.236979
		0.260417				0.254836				0.258557				0.244048				0.239955				0.260789				0.251488				0.237351
		0.260417				0.254836				0.258557				0.244048				0.239955				0.260789				0.251488				0.237351
		0.260417				0.254836				0.258557				0.244048				0.239955				0.260789				0.251488				0.237351
		0.260417				0.254836				0.258557				0.244048				0.239955				0.260789				0.251488				0.237351
		0.260417				0.254836				0.258557				0.244048				0.239955				0.260789				0.251488				0.237351
		0.260417				0.254836				0.258557				0.244048				0.239955				0.260789				0.251488				0.237351
		0.260417				0.254836				0.258557				0.244048				0.239955				0.260789				0.251488				0.237351
		0.260417				0.254836				0.258557				0.244048				0.239955				0.260789				0.251488				0.237351
		0.260417				0.254836				0.258557				0.244048				0.239955				0.260789				0.251488				0.237351
		0.260417				0.254836				0.258557				0.244048				0.239955				0.260789				0.251488				0.237351
		0.260417				0.254836				0.258557				0.244048				0.239955				0.260789				0.251488				0.237351
		0.260417				0.254836				0.258557				0.244048				0.239955				0.260789				0.251488				0.237351
		0.260417				0.255208				0.258557				0.244048				0.239955				0.260789				0.251488				0.237351
		0.260417				0.255208				0.258557				0.244048				0.239955				0.260789				0.251488				0.237351
		0.260417				0.255208				0.258557				0.244048				0.239955				0.260789				0.251488				0.237351
		0.260417				0.255208				0.258557				0.244048				0.239955				0.260789				0.251488				0.237351
		0.260417				0.255208				0.258557				0.244048				0.239955				0.260789				0.251488				0.237351
		0.260417				0.255208				0.258557				0.244048				0.239955				0.260789				0.251488				0.237351
		0.260417				0.255208				0.258557				0.244048				0.239955				0.260789				0.251488				0.237351
		0.260417				0.255208				0.258557				0.244048				0.239955				0.260789				0.251488				0.237351
		0.260417				0.255208				0.258557				0.244048				0.239955				0.260789				0.251488				0.237351
		0.260417				0.255208				0.258557				0.244048				0.239955				0.260789				0.25186				0.237351
		0.260789				0.255208				0.258557				0.244048				0.239955				0.260789				0.25186				0.237351
		0.260789				0.255208				0.258557				0.244048				0.239955				0.260789				0.25186				0.237351
		0.260789				0.255208				0.258557				0.244048				0.239955				0.260789				0.25186				0.237351
		0.260789				0.255208				0.258557				0.244048				0.239955				0.260789				0.25186				0.237351
		0.260789				0.255208				0.258557				0.244048				0.239955				0.260789				0.25186				0.237351
		0.260789				0.255208				0.258557				0.244048				0.239955				0.260789				0.25186				0.237351
		0.260789				0.255208				0.258557				0.244048				0.239955				0.260789				0.25186				0.237351
		0.260789				0.255208				0.258557				0.244048				0.239955				0.260789				0.25186				0.237351
		0.260789				0.255208				0.258557				0.244048				0.239955				0.260789				0.25186				0.237351
		0.260789				0.255208				0.258557				0.24442				0.239955				0.260789				0.25186				0.237351
		0.260789				0.255208				0.258557				0.24442				0.239955				0.260789				0.25186				0.237351
		0.260789				0.255208				0.258557				0.24442				0.239955				0.260789				0.25186				0.237351
		0.260789				0.255208				0.258557				0.24442				0.239955				0.260789				0.25186				0.237351
		0.260789				0.255208				0.258557				0.24442				0.239955				0.260789				0.25186				0.237351
		0.260789				0.255208				0.258557				0.24442				0.239955				0.260789				0.25186				0.237351
		0.260789				0.255208				0.258557				0.24442				0.239955				0.260789				0.25186				0.237351
		0.260789				0.255208				0.258557				0.24442				0.239955				0.260789				0.25186				0.237351
		0.260789				0.255208				0.258557				0.24442				0.239955				0.260789				0.25186				0.237351
		0.260789				0.255208				0.258557				0.24442				0.239955				0.260789				0.25186				0.237351
		0.260789				0.255208				0.258557				0.24442				0.239955				0.260789				0.25186				0.237351
		0.260789				0.255208				0.258557				0.24442				0.239955				0.260789				0.25186				0.237351
		0.260789				0.255208				0.258557				0.24442				0.239955				0.260789				0.25186				0.237351
		0.260789				0.255208				0.258557				0.24442				0.239955				0.260789				0.25186				0.237351
		0.260789				0.255208				0.258557				0.24442				0.239955				0.260789				0.25186				0.237351
		0.260789				0.255208				0.258557				0.24442				0.239955				0.260789				0.25186				0.237351
		0.260789				0.255208				0.258557				0.24442				0.239955				0.260789				0.25186				0.237351
		0.260789				0.255208				0.258557				0.24442				0.239955				0.260789				0.25186				0.237351
		0.260789				0.255208				0.258557				0.24442				0.239955				0.260789				0.25186				0.237351
		0.260789				0.255208				0.258557				0.24442				0.239955				0.260789				0.25186				0.237351
		0.260789				0.255208				0.258557				0.24442				0.240327				0.260789				0.25186				0.237351
		0.260789				0.255208				0.258557				0.24442				0.240327				0.260789				0.25186				0.237351
		0.260789				0.255208				0.258557				0.24442				0.240327				0.260789				0.25186				0.237351
		0.260789				0.255208				0.258557				0.24442				0.240327				0.260789				0.25186				0.237723
		0.260789				0.255208				0.258557				0.24442				0.240327				0.260789				0.25186				0.237723
		0.260789				0.255208				0.258557				0.24442				0.240327				0.260789				0.25186				0.237723
		0.260789				0.255208				0.258557				0.24442				0.240327				0.260789				0.25186				0.237723
		0.260789				0.255208				0.258557				0.24442				0.240327				0.260789				0.25186				0.237723
		0.260789				0.255208				0.258557				0.24442				0.240327				0.260789				0.25186				0.237723
		0.260789				0.255208				0.258557				0.24442				0.240327				0.260789				0.25186				0.237723
		0.260789				0.255208				0.258557				0.24442				0.240327				0.260789				0.25186				0.237723
		0.260789				0.255208				0.258557				0.24442				0.240327				0.260789				0.25186				0.237723
		0.260789				0.255208				0.258557				0.24442				0.240327				0.260789				0.25186				0.237723
		0.260789				0.255208				0.258557				0.24442				0.240327				0.261161				0.25186				0.237723
		0.260789				0.255208				0.258557				0.24442				0.240327				0.261161				0.25186				0.237723
		0.260789				0.255208				0.258557				0.24442				0.240327				0.261161				0.25186				0.237723
		0.260789				0.255208				0.258557				0.24442				0.240327				0.261161				0.25186				0.237723
		0.260789				0.255208				0.258557				0.24442				0.240327				0.261161				0.25186				0.237723
		0.260789				0.255208				0.258557				0.24442				0.240327				0.261161				0.25186				0.237723
		0.260789				0.255208				0.258557				0.24442				0.240327				0.261161				0.25186				0.237723
		0.260789				0.255208				0.258557				0.24442				0.240327				0.261161				0.25186				0.237723
		0.260789				0.255208				0.258929				0.24442				0.240327				0.261161				0.25186				0.237723
		0.260789				0.255208				0.258929				0.24442				0.240327				0.261161				0.25186				0.237723
		0.260789				0.255208				0.258929				0.24442				0.240327				0.261161				0.25186				0.237723
		0.260789				0.255208				0.258929				0.24442				0.240327				0.261161				0.25186				0.237723
		0.260789				0.255208				0.258929				0.24442				0.240327				0.261161				0.25186				0.237723
		0.260789				0.255208				0.258929				0.24442				0.240327				0.261161				0.25186				0.237723
		0.260789				0.255208				0.258929				0.24442				0.240327				0.261161				0.25186				0.237723
		0.260789				0.255208				0.258929				0.24442				0.240327				0.261161				0.25186				0.237723
		0.260789				0.255208				0.258929				0.24442				0.240327				0.261161				0.25186				0.237723
		0.260789				0.255208				0.258929				0.24442				0.240327				0.261161				0.25186				0.237723
		0.260789				0.255208				0.258929				0.24442				0.240327				0.261161				0.25186				0.237723
		0.260789				0.255208				0.258929				0.24442				0.240327				0.261161				0.25186				0.237723
		0.260789				0.255208				0.258929				0.24442				0.240327				0.261161				0.25186				0.237723
		0.260789				0.255208				0.258929				0.24442				0.240327				0.261161				0.25186				0.237723
		0.260789				0.255208				0.258929				0.24442				0.240327				0.261161				0.25186				0.237723
		0.260789				0.255208				0.258929				0.24442				0.240327				0.261161				0.25186				0.237723
		0.260789				0.25558				0.258929				0.24442				0.240327				0.261161				0.25186				0.237723
		0.260789				0.25558				0.258929				0.24442				0.240327				0.261161				0.25186				0.237723
		0.260789				0.25558				0.258929				0.24442				0.240327				0.261161				0.25186				0.237723
		0.260789				0.25558				0.258929				0.24442				0.240327				0.261161				0.25186				0.237723
		0.260789				0.25558				0.258929				0.24442				0.240327				0.261161				0.25186				0.237723
		0.260789				0.25558				0.258929				0.24442				0.240327				0.261161				0.25186				0.237723
		0.260789				0.25558				0.258929				0.24442				0.240327				0.261161				0.25186				0.237723
		0.260789				0.25558				0.258929				0.24442				0.240327				0.261161				0.25186				0.237723
		0.260789				0.25558				0.258929				0.24442				0.240327				0.261161				0.252232				0.237723
		0.260789				0.25558				0.258929				0.24442				0.240327				0.261161				0.252232				0.237723
		0.260789				0.25558				0.258929				0.24442				0.240327				0.261161				0.252232				0.237723
		0.260789				0.25558				0.258929				0.24442				0.240327				0.261161				0.252232				0.237723
		0.260789				0.25558				0.258929				0.24442				0.240327				0.261161				0.252232				0.237723
		0.261161				0.25558				0.258929				0.24442				0.240327				0.261161				0.252232				0.237723
		0.261161				0.25558				0.258929				0.24442				0.240327				0.261161				0.252232				0.237723
		0.261161				0.25558				0.258929				0.24442				0.240327				0.261161				0.252232				0.237723
		0.261161				0.25558				0.258929				0.24442				0.240327				0.261161				0.252232				0.237723
		0.261161				0.25558				0.258929				0.244792				0.240327				0.261161				0.252232				0.237723
		0.261161				0.25558				0.258929				0.244792				0.240327				0.261161				0.252232				0.237723
		0.261161				0.25558				0.258929				0.244792				0.240327				0.261161				0.252232				0.237723
		0.261161				0.25558				0.258929				0.244792				0.240327				0.261161				0.252232				0.237723
		0.261161				0.25558				0.258929				0.244792				0.240327				0.261161				0.252232				0.237723
		0.261161				0.25558				0.258929				0.244792				0.240327				0.261161				0.252232				0.237723
		0.261161				0.25558				0.258929				0.244792				0.240327				0.261161				0.252232				0.237723
		0.261161				0.25558				0.258929				0.244792				0.240699				0.261161				0.252232				0.237723
		0.261161				0.25558				0.258929				0.244792				0.240699				0.261161				0.252232				0.237723
		0.261161				0.25558				0.258929				0.244792				0.240699				0.261161				0.252232				0.237723
		0.261161				0.25558				0.258929				0.244792				0.240699				0.261161				0.252232				0.237723
		0.261161				0.25558				0.258929				0.244792				0.240699				0.261161				0.252232				0.237723
		0.261161				0.25558				0.258929				0.244792				0.240699				0.261161				0.252232				0.237723
		0.261161				0.25558				0.258929				0.244792				0.240699				0.261161				0.252232				0.237723
		0.261161				0.25558				0.258929				0.244792				0.240699				0.261161				0.252232				0.237723
		0.261161				0.25558				0.258929				0.244792				0.240699				0.261161				0.252232				0.238095
		0.261161				0.25558				0.258929				0.244792				0.240699				0.261161				0.252232				0.238095
		0.261161				0.25558				0.258929				0.244792				0.240699				0.261161				0.252232				0.238095
		0.261161				0.25558				0.258929				0.244792				0.240699				0.261161				0.252232				0.238095
		0.261161				0.25558				0.258929				0.244792				0.240699				0.261161				0.252232				0.238095
		0.261161				0.25558				0.258929				0.244792				0.240699				0.261161				0.252232				0.238095
		0.261161				0.25558				0.258929				0.244792				0.240699				0.261161				0.252232				0.238095
		0.261161				0.25558				0.258929				0.244792				0.240699				0.261161				0.252232				0.238095
		0.261161				0.25558				0.258929				0.244792				0.240699				0.261161				0.252232				0.238095
		0.261161				0.25558				0.258929				0.244792				0.240699				0.261161				0.252232				0.238095
		0.261161				0.25558				0.258929				0.244792				0.240699				0.261161				0.252232				0.238095
		0.261161				0.25558				0.258929				0.244792				0.240699				0.261161				0.252232				0.238095
		0.261161				0.25558				0.258929				0.244792				0.240699				0.261161				0.252232				0.238095
		0.261161				0.25558				0.258929				0.244792				0.240699				0.261161				0.252232				0.238095
		0.261161				0.25558				0.258929				0.244792				0.240699				0.261161				0.252232				0.238095
		0.261161				0.25558				0.258929				0.244792				0.240699				0.261161				0.252232				0.238095
		0.261161				0.25558				0.258929				0.244792				0.240699				0.261161				0.252232				0.238095
		0.261161				0.25558				0.258929				0.244792				0.240699				0.261161				0.252232				0.238095
		0.261161				0.25558				0.258929				0.244792				0.240699				0.261533				0.252232				0.238095
		0.261161				0.25558				0.258929				0.244792				0.240699				0.261533				0.252232				0.238095
		0.261161				0.25558				0.258929				0.244792				0.240699				0.261533				0.252232				0.238095
		0.261161				0.25558				0.258929				0.244792				0.240699				0.261533				0.252232				0.238095
		0.261161				0.25558				0.258929				0.244792				0.240699				0.261533				0.252232				0.238095
		0.261161				0.25558				0.258929				0.244792				0.240699				0.261533				0.252232				0.238095
		0.261161				0.25558				0.258929				0.244792				0.240699				0.261533				0.252232				0.238095
		0.261161				0.25558				0.258929				0.244792				0.240699				0.261533				0.252232				0.238095
		0.261161				0.25558				0.258929				0.244792				0.240699				0.261533				0.252232				0.238095
		0.261161				0.25558				0.258929				0.244792				0.240699				0.261533				0.252232				0.238095
		0.261161				0.25558				0.258929				0.244792				0.240699				0.261533				0.252232				0.238095
		0.261161				0.25558				0.258929				0.244792				0.240699				0.261533				0.252232				0.238095
		0.261161				0.25558				0.258929				0.244792				0.240699				0.261533				0.252232				0.238095
		0.261161				0.25558				0.258929				0.244792				0.240699				0.261533				0.252232				0.238095
		0.261161				0.25558				0.258929				0.244792				0.240699				0.261533				0.252232				0.238095
		0.261161				0.25558				0.258929				0.244792				0.240699				0.261533				0.252232				0.238095
		0.261161				0.25558				0.258929				0.244792				0.240699				0.261533				0.252232				0.238095
		0.261161				0.25558				0.258929				0.244792				0.240699				0.261533				0.252232				0.238095
		0.261161				0.25558				0.258929				0.244792				0.240699				0.261533				0.252232				0.238095
		0.261161				0.25558				0.258929				0.244792				0.240699				0.261533				0.252232				0.238095
		0.261161				0.25558				0.258929				0.244792				0.240699				0.261533				0.252232				0.238095
		0.261161				0.25558				0.258929				0.244792				0.240699				0.261533				0.252232				0.238095
		0.261161				0.25558				0.258929				0.244792				0.240699				0.261533				0.252232				0.238095
		0.261161				0.25558				0.258929				0.244792				0.240699				0.261533				0.252232				0.238095
		0.261161				0.25558				0.258929				0.244792				0.240699				0.261533				0.252232				0.238095
		0.261161				0.25558				0.258929				0.244792				0.240699				0.261533				0.252232				0.238095
		0.261161				0.25558				0.258929				0.244792				0.240699				0.261533				0.252604				0.238095
		0.261161				0.25558				0.258929				0.244792				0.240699				0.261533				0.252604				0.238095
		0.261161				0.25558				0.258929				0.244792				0.240699				0.261533				0.252604				0.238095
		0.261161				0.25558				0.258929				0.244792				0.240699				0.261533				0.252604				0.238095
		0.261161				0.25558				0.258929				0.244792				0.240699				0.261533				0.252604				0.238095
		0.261161				0.25558				0.258929				0.244792				0.240699				0.261533				0.252604				0.238095
		0.261161				0.25558				0.258929				0.244792				0.240699				0.261533				0.252604				0.238095
		0.261161				0.25558				0.258929				0.244792				0.240699				0.261533				0.252604				0.238095
		0.261161				0.25558				0.258929				0.244792				0.240699				0.261533				0.252604				0.238095
		0.261161				0.25558				0.259301				0.244792				0.240699				0.261533				0.252604				0.238095
		0.261161				0.25558				0.259301				0.244792				0.240699				0.261533				0.252604				0.238095
		0.261161				0.25558				0.259301				0.244792				0.240699				0.261533				0.252604				0.238095
		0.261161				0.25558				0.259301				0.244792				0.240699				0.261533				0.252604				0.238095
		0.261161				0.25558				0.259301				0.244792				0.240699				0.261533				0.252604				0.238095
		0.261161				0.25558				0.259301				0.244792				0.240699				0.261533				0.252604				0.238095
		0.261161				0.25558				0.259301				0.244792				0.241071				0.261533				0.252604				0.238095
		0.261161				0.25558				0.259301				0.244792				0.241071				0.261533				0.252604				0.238095
		0.261161				0.25558				0.259301				0.245164				0.241071				0.261533				0.252604				0.238095
		0.261161				0.25558				0.259301				0.245164				0.241071				0.261533				0.252604				0.238095
		0.261161				0.25558				0.259301				0.245164				0.241071				0.261533				0.252604				0.238467
		0.261533				0.25558				0.259301				0.245164				0.241071				0.261533				0.252604				0.238467
		0.261533				0.25558				0.259301				0.245164				0.241071				0.261533				0.252604				0.238467
		0.261533				0.255952				0.259301				0.245164				0.241071				0.261533				0.252604				0.238467
		0.261533				0.255952				0.259301				0.245164				0.241071				0.261533				0.252604				0.238467
		0.261533				0.255952				0.259301				0.245164				0.241071				0.261533				0.252604				0.238467
		0.261533				0.255952				0.259301				0.245164				0.241071				0.261533				0.252604				0.238467
		0.261533				0.255952				0.259301				0.245164				0.241071				0.261533				0.252604				0.238467
		0.261533				0.255952				0.259301				0.245164				0.241071				0.261533				0.252604				0.238467
		0.261533				0.255952				0.259301				0.245164				0.241071				0.261533				0.252604				0.238467
		0.261533				0.255952				0.259301				0.245164				0.241071				0.261533				0.252604				0.238467
		0.261533				0.255952				0.259301				0.245164				0.241071				0.261533				0.252604				0.238467
		0.261533				0.255952				0.259301				0.245164				0.241071				0.261533				0.252604				0.238467
		0.261533				0.255952				0.259301				0.245164				0.241071				0.261533				0.252604				0.238467
		0.261533				0.255952				0.259301				0.245164				0.241071				0.261533				0.252604				0.238467
		0.261533				0.255952				0.259301				0.245164				0.241071				0.261533				0.252604				0.238467
		0.261533				0.255952				0.259301				0.245164				0.241071				0.261533				0.252604				0.238467
		0.261533				0.255952				0.259301				0.245164				0.241071				0.261533				0.252604				0.238467
		0.261533				0.255952				0.259301				0.245164				0.241071				0.261533				0.252604				0.238467
		0.261533				0.255952				0.259301				0.245164				0.241071				0.261533				0.252604				0.238467
		0.261533				0.255952				0.259301				0.245164				0.241071				0.261533				0.252604				0.238467
		0.261533				0.255952				0.259301				0.245164				0.241071				0.261533				0.252604				0.238467
		0.261533				0.255952				0.259301				0.245164				0.241071				0.261533				0.252604				0.238467
		0.261533				0.255952				0.259301				0.245164				0.241071				0.261533				0.252604				0.238467
		0.261533				0.255952				0.259301				0.245164				0.241071				0.261533				0.252604				0.238467
		0.261533				0.255952				0.259301				0.245164				0.241071				0.261905				0.252604				0.238467
		0.261533				0.255952				0.259301				0.245164				0.241071				0.261905				0.252604				0.238467
		0.261533				0.255952				0.259301				0.245164				0.241071				0.261905				0.252604				0.238467
		0.261533				0.255952				0.259301				0.245164				0.241071				0.261905				0.252604				0.238467
		0.261533				0.255952				0.259301				0.245164				0.241071				0.261905				0.252604				0.238467
		0.261533				0.255952				0.259301				0.245164				0.241071				0.261905				0.252604				0.238467
		0.261533				0.255952				0.259301				0.245164				0.241071				0.261905				0.252604				0.238467
		0.261533				0.255952				0.259301				0.245164				0.241071				0.261905				0.252604				0.238467
		0.261533				0.255952				0.259301				0.245164				0.241071				0.261905				0.252604				0.238467
		0.261533				0.255952				0.259301				0.245164				0.241071				0.261905				0.252604				0.238467
		0.261533				0.255952				0.259301				0.245164				0.241071				0.261905				0.252604				0.238467
		0.261533				0.255952				0.259301				0.245164				0.241071				0.261905				0.252604				0.238467
		0.261533				0.255952				0.259301				0.245164				0.241071				0.261905				0.252604				0.238467
		0.261533				0.255952				0.259301				0.245164				0.241071				0.261905				0.252604				0.238467
		0.261533				0.255952				0.259301				0.245164				0.241071				0.261905				0.252604				0.238467
		0.261533				0.255952				0.259301				0.245164				0.241071				0.261905				0.252604				0.238467
		0.261533				0.255952				0.259301				0.245164				0.241071				0.261905				0.252604				0.238467
		0.261533				0.255952				0.259301				0.245164				0.241071				0.261905				0.252604				0.238467
		0.261533				0.255952				0.259301				0.245164				0.241071				0.261905				0.252604				0.238467
		0.261533				0.255952				0.259301				0.245164				0.241071				0.261905				0.252604				0.238467
		0.261533				0.255952				0.259301				0.245164				0.241071				0.261905				0.252976				0.238467
		0.261533				0.255952				0.259301				0.245164				0.241071				0.261905				0.252976				0.238467
		0.261533				0.255952				0.259301				0.245164				0.241071				0.261905				0.252976				0.238467
		0.261533				0.255952				0.259301				0.245164				0.241071				0.261905				0.252976				0.238467
		0.261533				0.255952				0.259301				0.245164				0.241071				0.261905				0.252976				0.238467
		0.261533				0.255952				0.259301				0.245164				0.241071				0.261905				0.252976				0.238467
		0.261533				0.255952				0.259301				0.245164				0.241071				0.261905				0.252976				0.238467
		0.261533				0.255952				0.259301				0.245164				0.241071				0.261905				0.252976				0.238467
		0.261533				0.255952				0.259301				0.245164				0.241071				0.261905				0.252976				0.238467
		0.261533				0.255952				0.259301				0.245164				0.241071				0.261905				0.252976				0.238467
		0.261533				0.255952				0.259301				0.245536				0.241443				0.261905				0.252976				0.238467
		0.261533				0.255952				0.259301				0.245536				0.241443				0.261905				0.252976				0.238467
		0.261533				0.255952				0.259301				0.245536				0.241443				0.261905				0.252976				0.238467
		0.261533				0.255952				0.259301				0.245536				0.241443				0.261905				0.252976				0.238467
		0.261533				0.255952				0.259301				0.245536				0.241443				0.261905				0.252976				0.238467
		0.261533				0.255952				0.259301				0.245536				0.241443				0.261905				0.252976				0.238467
		0.261533				0.255952				0.259301				0.245536				0.241443				0.261905				0.252976				0.238467
		0.261533				0.255952				0.259301				0.245536				0.241443				0.261905				0.252976				0.238467
		0.261533				0.255952				0.259301				0.245536				0.241443				0.261905				0.252976				0.238467
		0.261533				0.255952				0.259301				0.245536				0.241443				0.261905				0.252976				0.238467
		0.261533				0.255952				0.259301				0.245536				0.241443				0.261905				0.252976				0.238467
		0.261533				0.255952				0.259301				0.245536				0.241443				0.261905				0.252976				0.238467
		0.261533				0.255952				0.259301				0.245536				0.241443				0.261905				0.252976				0.238467
		0.261533				0.255952				0.259301				0.245536				0.241443				0.261905				0.252976				0.238467
		0.261533				0.255952				0.259301				0.245536				0.241443				0.261905				0.252976				0.238467
		0.261533				0.255952				0.259301				0.245536				0.241443				0.261905				0.252976				0.238467
		0.261533				0.255952				0.259301				0.245536				0.241443				0.261905				0.252976				0.238467
		0.261533				0.255952				0.259301				0.245536				0.241443				0.261905				0.252976				0.238467
		0.261533				0.255952				0.259301				0.245536				0.241443				0.261905				0.252976				0.238467
		0.261533				0.255952				0.259301				0.245536				0.241443				0.261905				0.252976				0.238839
		0.261533				0.255952				0.259301				0.245536				0.241443				0.261905				0.252976				0.238839
		0.261533				0.255952				0.259301				0.245536				0.241443				0.261905				0.252976				0.238839
		0.261533				0.255952				0.259301				0.245536				0.241443				0.261905				0.252976				0.238839
		0.261533				0.255952				0.259301				0.245536				0.241443				0.261905				0.252976				0.238839
		0.261533				0.255952				0.259301				0.245536				0.241443				0.261905				0.252976				0.238839
		0.261533				0.255952				0.259301				0.245536				0.241443				0.261905				0.252976				0.238839
		0.261533				0.255952				0.259301				0.245536				0.241443				0.261905				0.252976				0.238839
		0.261533				0.255952				0.259301				0.245536				0.241443				0.261905				0.252976				0.238839
		0.261533				0.255952				0.259301				0.245536				0.241443				0.261905				0.252976				0.238839
		0.261533				0.255952				0.259301				0.245536				0.241443				0.261905				0.252976				0.238839
		0.261533				0.255952				0.259301				0.245536				0.241443				0.261905				0.252976				0.238839
		0.261533				0.255952				0.259301				0.245536				0.241443				0.261905				0.252976				0.238839
		0.261533				0.255952				0.259301				0.245536				0.241443				0.261905				0.252976				0.238839
		0.261533				0.255952				0.259301				0.245536				0.241443				0.261905				0.252976				0.238839
		0.261905				0.255952				0.259301				0.245536				0.241443				0.261905				0.252976				0.238839
		0.261905				0.255952				0.259301				0.245536				0.241443				0.262277				0.252976				0.238839
		0.261905				0.255952				0.259301				0.245536				0.241443				0.262277				0.252976				0.238839
		0.261905				0.255952				0.259301				0.245536				0.241443				0.262277				0.252976				0.238839
		0.261905				0.255952				0.259301				0.245536				0.241443				0.262277				0.252976				0.238839
		0.261905				0.255952				0.259301				0.245536				0.241443				0.262277				0.252976				0.238839
		0.261905				0.256324				0.259301				0.245536				0.241443				0.262277				0.252976				0.238839
		0.261905				0.256324				0.259301				0.245536				0.241443				0.262277				0.252976				0.238839
		0.261905				0.256324				0.259301				0.245536				0.241443				0.262277				0.252976				0.238839
		0.261905				0.256324				0.259301				0.245536				0.241443				0.262277				0.252976				0.238839
		0.261905				0.256324				0.259301				0.245536				0.241443				0.262277				0.252976				0.238839
		0.261905				0.256324				0.259301				0.245536				0.241443				0.262277				0.252976				0.238839
		0.261905				0.256324				0.259301				0.245536				0.241443				0.262277				0.252976				0.238839
		0.261905				0.256324				0.259301				0.245536				0.241443				0.262277				0.252976				0.238839
		0.261905				0.256324				0.259301				0.245536				0.241443				0.262277				0.252976				0.238839
		0.261905				0.256324				0.259673				0.245536				0.241443				0.262277				0.252976				0.238839
		0.261905				0.256324				0.259673				0.245536				0.241443				0.262277				0.252976				0.238839
		0.261905				0.256324				0.259673				0.245536				0.241443				0.262277				0.252976				0.238839
		0.261905				0.256324				0.259673				0.245536				0.241443				0.262277				0.252976				0.238839
		0.261905				0.256324				0.259673				0.245536				0.241443				0.262277				0.252976				0.238839
		0.261905				0.256324				0.259673				0.245536				0.241443				0.262277				0.252976				0.238839
		0.261905				0.256324				0.259673				0.245536				0.241443				0.262277				0.252976				0.238839
		0.261905				0.256324				0.259673				0.245536				0.241443				0.262277				0.252976				0.238839
		0.261905				0.256324				0.259673				0.245536				0.241443				0.262277				0.252976				0.238839
		0.261905				0.256324				0.259673				0.245536				0.241443				0.262277				0.252976				0.238839
		0.261905				0.256324				0.259673				0.245536				0.241443				0.262277				0.252976				0.238839
		0.261905				0.256324				0.259673				0.245536				0.241443				0.262277				0.252976				0.238839
		0.261905				0.256324				0.259673				0.245536				0.241443				0.262277				0.252976				0.238839
		0.261905				0.256324				0.259673				0.245536				0.241443				0.262277				0.252976				0.238839
		0.261905				0.256324				0.259673				0.245536				0.241443				0.262277				0.252976				0.238839
		0.261905				0.256324				0.259673				0.245536				0.241443				0.262277				0.252976				0.238839
		0.261905				0.256324				0.259673				0.245536				0.241443				0.262277				0.252976				0.238839
		0.261905				0.256324				0.259673				0.245536				0.241443				0.262277				0.252976				0.238839
		0.261905				0.256324				0.259673				0.245536				0.241443				0.262277				0.252976				0.238839
		0.261905				0.256324				0.259673				0.245536				0.241443				0.262277				0.252976				0.238839
		0.261905				0.256324				0.259673				0.245536				0.241443				0.262277				0.252976				0.238839
		0.261905				0.256324				0.259673				0.245536				0.241815				0.262277				0.252976				0.238839
		0.261905				0.256324				0.259673				0.245536				0.241815				0.262277				0.252976				0.238839
		0.261905				0.256324				0.259673				0.245536				0.241815				0.262277				0.252976				0.238839
		0.261905				0.256324				0.259673				0.245536				0.241815				0.262277				0.252976				0.238839
		0.261905				0.256324				0.259673				0.245536				0.241815				0.262277				0.252976				0.238839
		0.261905				0.256324				0.259673				0.245536				0.241815				0.262277				0.252976				0.238839
		0.261905				0.256324				0.259673				0.245536				0.241815				0.262277				0.252976				0.238839
		0.261905				0.256324				0.259673				0.245908				0.241815				0.262277				0.252976				0.238839
		0.261905				0.256324				0.259673				0.245908				0.241815				0.262277				0.253348				0.238839
		0.261905				0.256324				0.259673				0.245908				0.241815				0.262277				0.253348				0.238839
		0.261905				0.256324				0.259673				0.245908				0.241815				0.262277				0.253348				0.239211
		0.261905				0.256324				0.259673				0.245908				0.241815				0.262277				0.253348				0.239211
		0.261905				0.256324				0.259673				0.245908				0.241815				0.262277				0.253348				0.239211
		0.261905				0.256324				0.259673				0.245908				0.241815				0.262277				0.253348				0.239211
		0.261905				0.256324				0.259673				0.245908				0.241815				0.262277				0.253348				0.239211
		0.261905				0.256324				0.259673				0.245908				0.241815				0.262277				0.253348				0.239211
		0.261905				0.256324				0.259673				0.245908				0.241815				0.262277				0.253348				0.239211
		0.261905				0.256324				0.259673				0.245908				0.241815				0.262277				0.253348				0.239211
		0.261905				0.256324				0.259673				0.245908				0.241815				0.262277				0.253348				0.239211
		0.261905				0.256324				0.259673				0.245908				0.241815				0.262277				0.253348				0.239211
		0.261905				0.256324				0.259673				0.245908				0.241815				0.262277				0.253348				0.239211
		0.261905				0.256324				0.259673				0.245908				0.241815				0.262277				0.253348				0.239211
		0.261905				0.256324				0.259673				0.245908				0.241815				0.262277				0.253348				0.239211
		0.261905				0.256324				0.259673				0.245908				0.241815				0.262277				0.253348				0.239211
		0.261905				0.256324				0.259673				0.245908				0.241815				0.262277				0.253348				0.239211
		0.261905				0.256324				0.259673				0.245908				0.241815				0.262277				0.253348				0.239211
		0.261905				0.256324				0.259673				0.245908				0.241815				0.262277				0.253348				0.239211
		0.261905				0.256324				0.259673				0.245908				0.241815				0.262277				0.253348				0.239211
		0.261905				0.256324				0.259673				0.245908				0.241815				0.262277				0.253348				0.239211
		0.261905				0.256324				0.259673				0.245908				0.241815				0.262277				0.253348				0.239211
		0.261905				0.256324				0.259673				0.245908				0.241815				0.262277				0.253348				0.239211
		0.261905				0.256324				0.259673				0.245908				0.241815				0.262277				0.253348				0.239211
		0.261905				0.256324				0.259673				0.245908				0.241815				0.262277				0.253348				0.239211
		0.261905				0.256324				0.259673				0.245908				0.241815				0.262277				0.253348				0.239211
		0.261905				0.256324				0.259673				0.245908				0.241815				0.262277				0.253348				0.239211
		0.261905				0.256324				0.259673				0.245908				0.241815				0.262277				0.253348				0.239211
		0.261905				0.256324				0.259673				0.245908				0.241815				0.262277				0.253348				0.239211
		0.261905				0.256324				0.259673				0.245908				0.241815				0.262277				0.253348				0.239211
		0.261905				0.256324				0.259673				0.245908				0.241815				0.262277				0.253348				0.239211
		0.261905				0.256324				0.259673				0.245908				0.241815				0.262277				0.253348				0.239211
		0.261905				0.256324				0.259673				0.245908				0.241815				0.262277				0.253348				0.239211
		0.261905				0.256324				0.259673				0.245908				0.241815				0.262649				0.253348				0.239211
		0.261905				0.256324				0.259673				0.245908				0.241815				0.262649				0.253348				0.239211
		0.261905				0.256324				0.259673				0.245908				0.241815				0.262649				0.253348				0.239211
		0.261905				0.256324				0.259673				0.245908				0.241815				0.262649				0.253348				0.239211
		0.261905				0.256324				0.259673				0.245908				0.241815				0.262649				0.253348				0.239211
		0.261905				0.256324				0.259673				0.245908				0.241815				0.262649				0.253348				0.239211
		0.261905				0.256324				0.259673				0.245908				0.241815				0.262649				0.253348				0.239211
		0.261905				0.256324				0.259673				0.245908				0.241815				0.262649				0.253348				0.239211
		0.261905				0.256324				0.259673				0.245908				0.241815				0.262649				0.253348				0.239211
		0.261905				0.256324				0.259673				0.245908				0.241815				0.262649				0.253348				0.239211
		0.261905				0.256696				0.259673				0.245908				0.241815				0.262649				0.253348				0.239211
		0.262277				0.256696				0.259673				0.245908				0.241815				0.262649				0.253348				0.239211
		0.262277				0.256696				0.259673				0.245908				0.241815				0.262649				0.253348				0.239211
		0.262277				0.256696				0.259673				0.245908				0.241815				0.262649				0.253348				0.239211
		0.262277				0.256696				0.259673				0.245908				0.241815				0.262649				0.253348				0.239211
		0.262277				0.256696				0.259673				0.245908				0.241815				0.262649				0.253348				0.239211
		0.262277				0.256696				0.259673				0.245908				0.241815				0.262649				0.253348				0.239211
		0.262277				0.256696				0.259673				0.245908				0.241815				0.262649				0.253348				0.239211
		0.262277				0.256696				0.259673				0.245908				0.241815				0.262649				0.253348				0.239211
		0.262277				0.256696				0.259673				0.245908				0.241815				0.262649				0.253348				0.239211
		0.262277				0.256696				0.259673				0.245908				0.241815				0.262649				0.253348				0.239211
		0.262277				0.256696				0.259673				0.245908				0.241815				0.262649				0.253348				0.239211
		0.262277				0.256696				0.259673				0.245908				0.241815				0.262649				0.253348				0.239211
		0.262277				0.256696				0.259673				0.245908				0.241815				0.262649				0.253348				0.239211
		0.262277				0.256696				0.259673				0.245908				0.241815				0.262649				0.253348				0.239211
		0.262277				0.256696				0.259673				0.245908				0.241815				0.262649				0.253348				0.239211
		0.262277				0.256696				0.259673				0.245908				0.242187				0.262649				0.253348				0.239211
		0.262277				0.256696				0.259673				0.245908				0.242187				0.262649				0.253348				0.239211
		0.262277				0.256696				0.259673				0.245908				0.242187				0.262649				0.253348				0.239211
		0.262277				0.256696				0.259673				0.245908				0.242187				0.262649				0.253348				0.239211
		0.262277				0.256696				0.259673				0.245908				0.242187				0.262649				0.253348				0.239211
		0.262277				0.256696				0.259673				0.245908				0.242187				0.262649				0.253348				0.239211
		0.262277				0.256696				0.259673				0.245908				0.242187				0.262649				0.253348				0.239583
		0.262277				0.256696				0.259673				0.245908				0.242187				0.262649				0.253348				0.239583
		0.262277				0.256696				0.259673				0.245908				0.242187				0.262649				0.253348				0.239583
		0.262277				0.256696				0.259673				0.245908				0.242187				0.262649				0.253348				0.239583
		0.262277				0.256696				0.259673				0.245908				0.242188				0.262649				0.253348				0.239583
		0.262277				0.256696				0.259673				0.245908				0.242188				0.262649				0.253348				0.239583
		0.262277				0.256696				0.259673				0.245908				0.242188				0.262649				0.253348				0.239583
		0.262277				0.256696				0.259673				0.245908				0.242188				0.262649				0.253348				0.239583
		0.262277				0.256696				0.259673				0.245908				0.242188				0.262649				0.253348				0.239583
		0.262277				0.256696				0.259673				0.245908				0.242188				0.262649				0.253348				0.239583
		0.262277				0.256696				0.259673				0.245908				0.242188				0.262649				0.253348				0.239583
		0.262277				0.256696				0.259673				0.245908				0.242188				0.262649				0.253348				0.239583
		0.262277				0.256696				0.259673				0.245908				0.242188				0.262649				0.253348				0.239583
		0.262277				0.256696				0.259673				0.245908				0.242188				0.262649				0.253348				0.239583
		0.262277				0.256696				0.259673				0.245908				0.242188				0.262649				0.253348				0.239583
		0.262277				0.256696				0.259673				0.245908				0.242188				0.262649				0.253348				0.239583
		0.262277				0.256696				0.259673				0.245908				0.242188				0.262649				0.253348				0.239583
		0.262277				0.256696				0.260045				0.245908				0.242188				0.262649				0.253348				0.239583
		0.262277				0.256696				0.260045				0.245908				0.242188				0.262649				0.253348				0.239583
		0.262277				0.256696				0.260045				0.245908				0.242188				0.262649				0.253348				0.239583
		0.262277				0.256696				0.260045				0.245908				0.242188				0.262649				0.253348				0.239583
		0.262277				0.256696				0.260045				0.245908				0.242188				0.262649				0.253348				0.239583
		0.262277				0.256696				0.260045				0.245908				0.242188				0.262649				0.253348				0.239583
		0.262277				0.256696				0.260045				0.245908				0.242188				0.262649				0.253348				0.239583
		0.262277				0.256696				0.260045				0.245908				0.242188				0.262649				0.253348				0.239583
		0.262277				0.256696				0.260045				0.245908				0.242188				0.262649				0.253348				0.239583
		0.262277				0.256696				0.260045				0.24628				0.242188				0.262649				0.253348				0.239583
		0.262277				0.256696				0.260045				0.24628				0.242188				0.262649				0.253348				0.239583
		0.262277				0.256696				0.260045				0.24628				0.242188				0.262649				0.253348				0.239583
		0.262277				0.256696				0.260045				0.24628				0.242188				0.262649				0.253348				0.239583
		0.262277				0.256696				0.260045				0.24628				0.242188				0.262649				0.253348				0.239583
		0.262277				0.256696				0.260045				0.24628				0.242188				0.262649				0.253348				0.239583
		0.262277				0.256696				0.260045				0.24628				0.242188				0.262649				0.253348				0.239583
		0.262277				0.256696				0.260045				0.24628				0.242188				0.262649				0.253348				0.239583
		0.262277				0.256696				0.260045				0.24628				0.242188				0.262649				0.25372				0.239583
		0.262277				0.256696				0.260045				0.24628				0.242188				0.262649				0.25372				0.239583
		0.262277				0.256696				0.260045				0.24628				0.242188				0.262649				0.25372				0.239583
		0.262277				0.256696				0.260045				0.24628				0.242188				0.262649				0.25372				0.239583
		0.262277				0.256696				0.260045				0.24628				0.242188				0.262649				0.25372				0.239583
		0.262277				0.256696				0.260045				0.24628				0.242188				0.262649				0.25372				0.239583
		0.262277				0.256696				0.260045				0.24628				0.242188				0.262649				0.25372				0.239583
		0.262277				0.256696				0.260045				0.24628				0.242188				0.262649				0.25372				0.239583
		0.262277				0.256696				0.260045				0.24628				0.242188				0.262649				0.25372				0.239583
		0.262277				0.256696				0.260045				0.24628				0.242188				0.263021				0.25372				0.239583
		0.262277				0.256696				0.260045				0.24628				0.242188				0.263021				0.25372				0.239583
		0.262277				0.256696				0.260045				0.24628				0.242188				0.263021				0.25372				0.239583
		0.262277				0.256696				0.260045				0.24628				0.242188				0.263021				0.25372				0.239583
		0.262277				0.256696				0.260045				0.24628				0.242188				0.263021				0.25372				0.239583
		0.262277				0.256696				0.260045				0.24628				0.242188				0.263021				0.25372				0.239583
		0.262277				0.256696				0.260045				0.24628				0.242188				0.263021				0.25372				0.239583
		0.262277				0.256696				0.260045				0.24628				0.242188				0.263021				0.25372				0.239583
		0.262277				0.256696				0.260045				0.24628				0.242188				0.263021				0.25372				0.239583
		0.262277				0.256696				0.260045				0.24628				0.242188				0.263021				0.25372				0.239583
		0.262277				0.256696				0.260045				0.24628				0.242188				0.263021				0.25372				0.239583
		0.262277				0.256696				0.260045				0.24628				0.242188				0.263021				0.25372				0.239583
		0.262277				0.256696				0.260045				0.24628				0.242188				0.263021				0.25372				0.239583
		0.262277				0.256696				0.260045				0.24628				0.242188				0.263021				0.25372				0.239583
		0.262277				0.256696				0.260045				0.24628				0.242188				0.263021				0.25372				0.239583
		0.262649				0.256696				0.260045				0.24628				0.242188				0.263021				0.25372				0.239583
		0.262649				0.256696				0.260045				0.24628				0.242188				0.263021				0.25372				0.239583
		0.262649				0.256696				0.260045				0.24628				0.242188				0.263021				0.25372				0.239583
		0.262649				0.256696				0.260045				0.24628				0.242188				0.263021				0.25372				0.239583
		0.262649				0.256696				0.260045				0.24628				0.242188				0.263021				0.25372				0.239583
		0.262649				0.256696				0.260045				0.24628				0.242188				0.263021				0.25372				0.239583
		0.262649				0.256696				0.260045				0.24628				0.242188				0.263021				0.25372				0.239583
		0.262649				0.257068				0.260045				0.24628				0.242188				0.263021				0.25372				0.239583
		0.262649				0.257068				0.260045				0.24628				0.242188				0.263021				0.25372				0.239955
		0.262649				0.257068				0.260045				0.24628				0.242188				0.263021				0.25372				0.239955
		0.262649				0.257068				0.260045				0.24628				0.242188				0.263021				0.25372				0.239955
		0.262649				0.257068				0.260045				0.24628				0.242188				0.263021				0.25372				0.239955
		0.262649				0.257068				0.260045				0.24628				0.242188				0.263021				0.25372				0.239955
		0.262649				0.257068				0.260045				0.24628				0.242188				0.263021				0.25372				0.239955
		0.262649				0.257068				0.260045				0.24628				0.242188				0.263021				0.25372				0.239955
		0.262649				0.257068				0.260045				0.24628				0.242188				0.263021				0.25372				0.239955
		0.262649				0.257068				0.260045				0.24628				0.242188				0.263021				0.25372				0.239955
		0.262649				0.257068				0.260045				0.24628				0.242188				0.263021				0.25372				0.239955
		0.262649				0.257068				0.260045				0.24628				0.242188				0.263021				0.25372				0.239955
		0.262649				0.257068				0.260045				0.24628				0.242188				0.263021				0.25372				0.239955
		0.262649				0.257068				0.260045				0.24628				0.24256				0.263021				0.25372				0.239955
		0.262649				0.257068				0.260045				0.24628				0.24256				0.263021				0.25372				0.239955
		0.262649				0.257068				0.260045				0.24628				0.24256				0.263021				0.25372				0.239955
		0.262649				0.257068				0.260045				0.24628				0.24256				0.263021				0.25372				0.239955
		0.262649				0.257068				0.260045				0.24628				0.24256				0.263021				0.25372				0.239955
		0.262649				0.257068				0.260045				0.24628				0.24256				0.263021				0.25372				0.239955
		0.262649				0.257068				0.260045				0.24628				0.24256				0.263021				0.25372				0.239955
		0.262649				0.257068				0.260045				0.24628				0.24256				0.263021				0.25372				0.239955
		0.262649				0.257068				0.260045				0.24628				0.24256				0.263021				0.25372				0.239955
		0.262649				0.257068				0.260045				0.24628				0.24256				0.263021				0.25372				0.239955
		0.262649				0.257068				0.260045				0.24628				0.24256				0.263021				0.25372				0.239955
		0.262649				0.257068				0.260045				0.24628				0.24256				0.263021				0.25372				0.239955
		0.262649				0.257068				0.260045				0.24628				0.24256				0.263021				0.25372				0.239955
		0.262649				0.257068				0.260045				0.24628				0.24256				0.263021				0.25372				0.239955
		0.262649				0.257068				0.260045				0.24628				0.24256				0.263021				0.25372				0.239955
		0.262649				0.257068				0.260045				0.24628				0.24256				0.263021				0.25372				0.239955
		0.262649				0.257068				0.260045				0.24628				0.24256				0.263021				0.25372				0.239955
		0.262649				0.257068				0.260045				0.24628				0.24256				0.263021				0.25372				0.239955
		0.262649				0.257068				0.260045				0.24628				0.24256				0.263021				0.25372				0.239955
		0.262649				0.257068				0.260045				0.24628				0.24256				0.263021				0.25372				0.239955
		0.262649				0.257068				0.260045				0.24628				0.24256				0.263021				0.25372				0.239955
		0.262649				0.257068				0.260045				0.24628				0.24256				0.263021				0.25372				0.239955
		0.262649				0.257068				0.260045				0.24628				0.24256				0.263021				0.25372				0.239955
		0.262649				0.257068				0.260045				0.24628				0.24256				0.263021				0.25372				0.239955
		0.262649				0.257068				0.260045				0.24628				0.24256				0.263021				0.25372				0.239955
		0.262649				0.257068				0.260045				0.24628				0.24256				0.263021				0.25372				0.239955
		0.262649				0.257068				0.260045				0.24628				0.24256				0.263021				0.25372				0.239955
		0.262649				0.257068				0.260045				0.24628				0.24256				0.263021				0.25372				0.239955
		0.262649				0.257068				0.260045				0.24628				0.24256				0.263021				0.25372				0.239955
		0.262649				0.257068				0.260045				0.24628				0.24256				0.263021				0.25372				0.239955
		0.262649				0.257068				0.260045				0.24628				0.24256				0.263021				0.25372				0.239955
		0.262649				0.257068				0.260045				0.24628				0.24256				0.263021				0.25372				0.239955
		0.262649				0.257068				0.260045				0.24628				0.24256				0.263021				0.25372				0.239955
		0.262649				0.257068				0.260045				0.24628				0.24256				0.263021				0.25372				0.239955
		0.262649				0.257068				0.260045				0.24628				0.24256				0.263021				0.25372				0.239955
		0.262649				0.257068				0.260045				0.24628				0.24256				0.263021				0.25372				0.239955
		0.262649				0.257068				0.260045				0.24628				0.24256				0.263021				0.25372				0.239955
		0.262649				0.257068				0.260045				0.24628				0.24256				0.263021				0.25372				0.239955
		0.262649				0.257068				0.260045				0.24628				0.24256				0.263393				0.25372				0.239955
		0.262649				0.257068				0.260045				0.24628				0.24256				0.263393				0.25372				0.239955
		0.262649				0.257068				0.260045				0.24628				0.24256				0.263393				0.25372				0.239955
		0.262649				0.257068				0.260045				0.24628				0.24256				0.263393				0.25372				0.239955
		0.262649				0.257068				0.260045				0.246652				0.24256				0.263393				0.25372				0.239955
		0.262649				0.257068				0.260045				0.246652				0.24256				0.263393				0.25372				0.239955
		0.262649				0.257068				0.260045				0.246652				0.24256				0.263393				0.25372				0.239955
		0.262649				0.257068				0.260045				0.246652				0.24256				0.263393				0.25372				0.239955
		0.262649				0.257068				0.260045				0.246652				0.24256				0.263393				0.25372				0.239955
		0.262649				0.257068				0.260045				0.246652				0.24256				0.263393				0.25372				0.239955
		0.262649				0.257068				0.260045				0.246652				0.24256				0.263393				0.25372				0.239955
		0.262649				0.257068				0.260045				0.246652				0.24256				0.263393				0.25372				0.239955
		0.262649				0.257068				0.260045				0.246652				0.24256				0.263393				0.25372				0.239955
		0.262649				0.257068				0.260045				0.246652				0.24256				0.263393				0.25372				0.239955
		0.262649				0.257068				0.260045				0.246652				0.24256				0.263393				0.25372				0.239955
		0.262649				0.257068				0.260045				0.246652				0.24256				0.263393				0.25372				0.239955
		0.262649				0.257068				0.260045				0.246652				0.24256				0.263393				0.254092				0.239955
		0.262649				0.257068				0.260045				0.246652				0.24256				0.263393				0.254092				0.239955
		0.262649				0.257068				0.260045				0.246652				0.24256				0.263393				0.254092				0.239955
		0.262649				0.257068				0.260045				0.246652				0.242932				0.263393				0.254092				0.239955
		0.262649				0.257068				0.260045				0.246652				0.242932				0.263393				0.254092				0.239955
		0.262649				0.257068				0.260045				0.246652				0.242932				0.263393				0.254092				0.239955
		0.262649				0.257068				0.260417				0.246652				0.242932				0.263393				0.254092				0.239955
		0.262649				0.257068				0.260417				0.246652				0.242932				0.263393				0.254092				0.239955
		0.262649				0.257068				0.260417				0.246652				0.242932				0.263393				0.254092				0.239955
		0.262649				0.257068				0.260417				0.246652				0.242932				0.263393				0.254092				0.239955
		0.262649				0.257068				0.260417				0.246652				0.242932				0.263393				0.254092				0.239955
		0.262649				0.257068				0.260417				0.246652				0.242932				0.263393				0.254092				0.239955
		0.263021				0.257068				0.260417				0.246652				0.242932				0.263393				0.254092				0.239955
		0.263021				0.257068				0.260417				0.246652				0.242932				0.263393				0.254092				0.239955
		0.263021				0.257068				0.260417				0.246652				0.242932				0.263393				0.254092				0.239955
		0.263021				0.257068				0.260417				0.246652				0.242932				0.263393				0.254092				0.239955
		0.263021				0.257068				0.260417				0.246652				0.242932				0.263393				0.254092				0.239955
		0.263021				0.257068				0.260417				0.246652				0.242932				0.263393				0.254092				0.239955
		0.263021				0.257068				0.260417				0.246652				0.242932				0.263393				0.254092				0.239955
		0.263021				0.257068				0.260417				0.246652				0.242932				0.263393				0.254092				0.239955
		0.263021				0.257068				0.260417				0.246652				0.242932				0.263393				0.254092				0.239955
		0.263021				0.257068				0.260417				0.246652				0.242932				0.263393				0.254092				0.239955
		0.263021				0.257068				0.260417				0.246652				0.242932				0.263393				0.254092				0.239955
		0.263021				0.257068				0.260417				0.246652				0.242932				0.263393				0.254092				0.239955
		0.263021				0.257068				0.260417				0.246652				0.242932				0.263393				0.254092				0.239955
		0.263021				0.257068				0.260417				0.246652				0.242932				0.263393				0.254092				0.240327
		0.263021				0.257068				0.260417				0.246652				0.242932				0.263393				0.254092				0.240327
		0.263021				0.257068				0.260417				0.246652				0.242932				0.263393				0.254092				0.240327
		0.263021				0.257068				0.260417				0.246652				0.242932				0.263393				0.254092				0.240327
		0.263021				0.257068				0.260417				0.246652				0.242932				0.263393				0.254092				0.240327
		0.263021				0.257068				0.260417				0.246652				0.242932				0.263393				0.254092				0.240327
		0.263021				0.257068				0.260417				0.246652				0.242932				0.263393				0.254092				0.240327
		0.263021				0.257068				0.260417				0.246652				0.242932				0.263393				0.254092				0.240327
		0.263021				0.257068				0.260417				0.246652				0.242932				0.263393				0.254092				0.240327
		0.263021				0.257068				0.260417				0.246652				0.242932				0.263393				0.254092				0.240327
		0.263021				0.257068				0.260417				0.246652				0.242932				0.263393				0.254092				0.240327
		0.263021				0.257068				0.260417				0.246652				0.242932				0.263393				0.254092				0.240327
		0.263021				0.257068				0.260417				0.246652				0.242932				0.263393				0.254092				0.240327
		0.263021				0.257068				0.260417				0.246652				0.242932				0.263393				0.254092				0.240327
		0.263021				0.257068				0.260417				0.246652				0.242932				0.263393				0.254092				0.240327
		0.263021				0.257068				0.260417				0.246652				0.242932				0.263393				0.254092				0.240327
		0.263021				0.257068				0.260417				0.246652				0.242932				0.263393				0.254092				0.240327
		0.263021				0.257068				0.260417				0.246652				0.242932				0.263393				0.254092				0.240327
		0.263021				0.257068				0.260417				0.246652				0.242932				0.263393				0.254092				0.240327
		0.263021				0.257068				0.260417				0.246652				0.242932				0.263393				0.254092				0.240327
		0.263021				0.257068				0.260417				0.246652				0.242932				0.263393				0.254092				0.240327
		0.263021				0.257068				0.260417				0.246652				0.242932				0.263393				0.254092				0.240327
		0.263021				0.257068				0.260417				0.246652				0.242932				0.263393				0.254092				0.240327
		0.263021				0.257068				0.260417				0.246652				0.242932				0.263393				0.254092				0.240327
		0.263021				0.257068				0.260417				0.246652				0.242932				0.263393				0.254092				0.240327
		0.263021				0.257068				0.260417				0.246652				0.242932				0.263393				0.254092				0.240327
		0.263021				0.257068				0.260417				0.246652				0.242932				0.263393				0.254092				0.240327
		0.263021				0.257068				0.260417				0.246652				0.242932				0.263393				0.254092				0.240327
		0.263021				0.257068				0.260417				0.246652				0.242932				0.263393				0.254092				0.240327
		0.263021				0.257068				0.260417				0.246652				0.242932				0.263393				0.254092				0.240327
		0.263021				0.257068				0.260417				0.246652				0.242932				0.263393				0.254092				0.240327
		0.263021				0.257068				0.260417				0.246652				0.242932				0.263393				0.254092				0.240327
		0.263021				0.257068				0.260417				0.246652				0.242932				0.263393				0.254092				0.240327
		0.263021				0.257068				0.260417				0.246652				0.242932				0.263393				0.254092				0.240327
		0.263021				0.25744				0.260417				0.246652				0.242932				0.263393				0.254092				0.240327
		0.263021				0.25744				0.260417				0.246652				0.242932				0.263393				0.254092				0.240327
		0.263021				0.25744				0.260417				0.246652				0.242932				0.263393				0.254092				0.240327
		0.263021				0.25744				0.260417				0.246652				0.242932				0.263393				0.254092				0.240327
		0.263021				0.25744				0.260417				0.246652				0.242932				0.263393				0.254092				0.240327
		0.263021				0.25744				0.260417				0.246652				0.242932				0.263393				0.254092				0.240327
		0.263021				0.25744				0.260417				0.246652				0.242932				0.263393				0.254092				0.240327
		0.263021				0.25744				0.260417				0.246652				0.242932				0.263393				0.254092				0.240327
		0.263021				0.25744				0.260417				0.246652				0.242932				0.263393				0.254092				0.240327
		0.263021				0.25744				0.260417				0.246652				0.242932				0.263393				0.254092				0.240327
		0.263021				0.25744				0.260417				0.246652				0.242932				0.263393				0.254092				0.240327
		0.263021				0.25744				0.260417				0.246652				0.242932				0.263765				0.254092				0.240327
		0.263021				0.25744				0.260417				0.246652				0.242932				0.263765				0.254092				0.240327
		0.263021				0.25744				0.260417				0.246652				0.242932				0.263765				0.254092				0.240327
		0.263021				0.25744				0.260417				0.246652				0.242932				0.263765				0.254092				0.240327
		0.263021				0.25744				0.260417				0.246652				0.242932				0.263765				0.254092				0.240327
		0.263021				0.25744				0.260417				0.246652				0.242932				0.263765				0.254092				0.240327
		0.263021				0.25744				0.260417				0.246652				0.242932				0.263765				0.254092				0.240327
		0.263021				0.25744				0.260417				0.246652				0.242932				0.263765				0.254092				0.240327
		0.263021				0.25744				0.260417				0.246652				0.242932				0.263765				0.254092				0.240327
		0.263021				0.25744				0.260417				0.246652				0.242932				0.263765				0.254092				0.240327
		0.263021				0.25744				0.260417				0.246652				0.242932				0.263765				0.254092				0.240327
		0.263021				0.25744				0.260417				0.246652				0.242932				0.263765				0.254092				0.240327
		0.263021				0.25744				0.260417				0.246652				0.242932				0.263765				0.254092				0.240327
		0.263021				0.25744				0.260417				0.246652				0.243304				0.263765				0.254092				0.240327
		0.263021				0.25744				0.260417				0.246652				0.243304				0.263765				0.254092				0.240327
		0.263021				0.25744				0.260417				0.247024				0.243304				0.263765				0.254092				0.240327
		0.263021				0.25744				0.260417				0.247024				0.243304				0.263765				0.254092				0.240327
		0.263021				0.25744				0.260417				0.247024				0.243304				0.263765				0.254092				0.240327
		0.263021				0.25744				0.260417				0.247024				0.243304				0.263765				0.254092				0.240327
		0.263021				0.25744				0.260417				0.247024				0.243304				0.263765				0.254092				0.240327
		0.263021				0.25744				0.260417				0.247024				0.243304				0.263765				0.254092				0.240327
		0.263021				0.25744				0.260417				0.247024				0.243304				0.263765				0.254092				0.240327
		0.263021				0.25744				0.260417				0.247024				0.243304				0.263765				0.254092				0.240327
		0.263021				0.25744				0.260417				0.247024				0.243304				0.263765				0.254092				0.240327
		0.263021				0.25744				0.260417				0.247024				0.243304				0.263765				0.254092				0.240327
		0.263021				0.25744				0.260417				0.247024				0.243304				0.263765				0.254092				0.240327
		0.263021				0.25744				0.260417				0.247024				0.243304				0.263765				0.254092				0.240327
		0.263021				0.25744				0.260417				0.247024				0.243304				0.263765				0.254092				0.240327
		0.263021				0.25744				0.260417				0.247024				0.243304				0.263765				0.254092				0.240327
		0.263021				0.25744				0.260417				0.247024				0.243304				0.263765				0.254092				0.240327
		0.263021				0.25744				0.260417				0.247024				0.243304				0.263765				0.254092				0.240327
		0.263393				0.25744				0.260417				0.247024				0.243304				0.263765				0.254092				0.240327
		0.263393				0.25744				0.260417				0.247024				0.243304				0.263765				0.254092				0.240327
		0.263393				0.25744				0.260417				0.247024				0.243304				0.263765				0.254092				0.240327
		0.263393				0.25744				0.260417				0.247024				0.243304				0.263765				0.254092				0.240327
		0.263393				0.25744				0.260417				0.247024				0.243304				0.263765				0.254092				0.240327
		0.263393				0.25744				0.260417				0.247024				0.243304				0.263765				0.254092				0.240327
		0.263393				0.25744				0.260417				0.247024				0.243304				0.263765				0.254092				0.240327
		0.263393				0.25744				0.260417				0.247024				0.243304				0.263765				0.254092				0.240327
		0.263393				0.25744				0.260417				0.247024				0.243304				0.263765				0.254092				0.240327
		0.263393				0.25744				0.260417				0.247024				0.243304				0.263765				0.254092				0.240699
		0.263393				0.25744				0.260417				0.247024				0.243304				0.263765				0.254092				0.240699
		0.263393				0.25744				0.260417				0.247024				0.243304				0.263765				0.254092				0.240699
		0.263393				0.25744				0.260417				0.247024				0.243304				0.263765				0.254092				0.240699
		0.263393				0.25744				0.260417				0.247024				0.243304				0.263765				0.254092				0.240699
		0.263393				0.25744				0.260417				0.247024				0.243304				0.263765				0.254092				0.240699
		0.263393				0.25744				0.260417				0.247024				0.243304				0.263765				0.254464				0.240699
		0.263393				0.25744				0.260417				0.247024				0.243304				0.263765				0.254464				0.240699
		0.263393				0.25744				0.260417				0.247024				0.243304				0.263765				0.254464				0.240699
		0.263393				0.25744				0.260417				0.247024				0.243304				0.263765				0.254464				0.240699
		0.263393				0.25744				0.260417				0.247024				0.243304				0.263765				0.254464				0.240699
		0.263393				0.25744				0.260417				0.247024				0.243304				0.263765				0.254464				0.240699
		0.263393				0.25744				0.260417				0.247024				0.243304				0.263765				0.254464				0.240699
		0.263393				0.25744				0.260417				0.247024				0.243304				0.263765				0.254464				0.240699
		0.263393				0.25744				0.260417				0.247024				0.243304				0.263765				0.254464				0.240699
		0.263393				0.25744				0.260417				0.247024				0.243304				0.263765				0.254464				0.240699
		0.263393				0.25744				0.260417				0.247024				0.243304				0.263765				0.254464				0.240699
		0.263393				0.25744				0.260417				0.247024				0.243304				0.263765				0.254464				0.240699
		0.263393				0.25744				0.260789				0.247024				0.243304				0.263765				0.254464				0.240699
		0.263393				0.25744				0.260789				0.247024				0.243304				0.263765				0.254464				0.240699
		0.263393				0.25744				0.260789				0.247024				0.243304				0.263765				0.254464				0.240699
		0.263393				0.25744				0.260789				0.247024				0.243304				0.263765				0.254464				0.240699
		0.263393				0.25744				0.260789				0.247024				0.243304				0.263765				0.254464				0.240699
		0.263393				0.25744				0.260789				0.247024				0.243304				0.263765				0.254464				0.240699
		0.263393				0.25744				0.260789				0.247024				0.243304				0.263765				0.254464				0.240699
		0.263393				0.25744				0.260789				0.247024				0.243304				0.263765				0.254464				0.240699
		0.263393				0.25744				0.260789				0.247024				0.243304				0.263765				0.254464				0.240699
		0.263393				0.25744				0.260789				0.247024				0.243304				0.263765				0.254464				0.240699
		0.263393				0.25744				0.260789				0.247024				0.243304				0.263765				0.254464				0.240699
		0.263393				0.25744				0.260789				0.247024				0.243304				0.263765				0.254464				0.240699
		0.263393				0.25744				0.260789				0.247024				0.243304				0.263765				0.254464				0.240699
		0.263393				0.25744				0.260789				0.247024				0.243304				0.263765				0.254464				0.240699
		0.263393				0.25744				0.260789				0.247024				0.243304				0.263765				0.254464				0.240699
		0.263393				0.25744				0.260789				0.247024				0.243304				0.263765				0.254464				0.240699
		0.263393				0.25744				0.260789				0.247024				0.243304				0.263765				0.254464				0.240699
		0.263393				0.25744				0.260789				0.247024				0.243304				0.263765				0.254464				0.240699
		0.263393				0.25744				0.260789				0.247024				0.243304				0.263765				0.254464				0.240699
		0.263393				0.25744				0.260789				0.247024				0.243304				0.263765				0.254464				0.240699
		0.263393				0.25744				0.260789				0.247024				0.243304				0.263765				0.254464				0.240699
		0.263393				0.25744				0.260789				0.247024				0.243304				0.263765				0.254464				0.240699
		0.263393				0.25744				0.260789				0.247024				0.243304				0.263765				0.254464				0.240699
		0.263393				0.25744				0.260789				0.247024				0.243304				0.263765				0.254464				0.240699
		0.263393				0.25744				0.260789				0.247024				0.243304				0.263765				0.254464				0.240699
		0.263393				0.25744				0.260789				0.247024				0.243304				0.263765				0.254464				0.240699
		0.263393				0.25744				0.260789				0.247024				0.243304				0.264137				0.254464				0.240699
		0.263393				0.25744				0.260789				0.247024				0.243304				0.264137				0.254464				0.240699
		0.263393				0.25744				0.260789				0.247024				0.243304				0.264137				0.254464				0.240699
		0.263393				0.25744				0.260789				0.247024				0.243304				0.264137				0.254464				0.240699
		0.263393				0.25744				0.260789				0.247024				0.243304				0.264137				0.254464				0.240699
		0.263393				0.25744				0.260789				0.247024				0.243304				0.264137				0.254464				0.240699
		0.263393				0.25744				0.260789				0.247024				0.243304				0.264137				0.254464				0.240699
		0.263393				0.257812				0.260789				0.247024				0.243304				0.264137				0.254464				0.240699
		0.263393				0.257812				0.260789				0.247024				0.243304				0.264137				0.254464				0.240699
		0.263393				0.257812				0.260789				0.247024				0.243304				0.264137				0.254464				0.240699
		0.263393				0.257812				0.260789				0.247024				0.243304				0.264137				0.254464				0.240699
		0.263393				0.257812				0.260789				0.247024				0.243304				0.264137				0.254464				0.240699
		0.263393				0.257812				0.260789				0.247024				0.243304				0.264137				0.254464				0.240699
		0.263393				0.257812				0.260789				0.247024				0.243304				0.264137				0.254464				0.240699
		0.263393				0.257812				0.260789				0.247024				0.243676				0.264137				0.254464				0.240699
		0.263393				0.257812				0.260789				0.247024				0.243676				0.264137				0.254464				0.240699
		0.263393				0.257812				0.260789				0.247024				0.243676				0.264137				0.254464				0.240699
		0.263393				0.257812				0.260789				0.247024				0.243676				0.264137				0.254464				0.240699
		0.263393				0.257812				0.260789				0.247024				0.243676				0.264137				0.254464				0.240699
		0.263393				0.257812				0.260789				0.247024				0.243676				0.264137				0.254464				0.240699
		0.263393				0.257812				0.260789				0.247024				0.243676				0.264137				0.254464				0.240699
		0.263393				0.257812				0.260789				0.247024				0.243676				0.264137				0.254464				0.240699
		0.263393				0.257812				0.260789				0.247024				0.243676				0.264137				0.254464				0.240699
		0.263393				0.257812				0.260789				0.247024				0.243676				0.264137				0.254464				0.240699
		0.263393				0.257812				0.260789				0.247024				0.243676				0.264137				0.254464				0.240699
		0.263393				0.257812				0.260789				0.247024				0.243676				0.264137				0.254464				0.240699
		0.263393				0.257812				0.260789				0.247024				0.243676				0.264137				0.254464				0.240699
		0.263393				0.257812				0.260789				0.247024				0.243676				0.264137				0.254464				0.240699
		0.263393				0.257812				0.260789				0.247024				0.243676				0.264137				0.254464				0.240699
		0.263393				0.257812				0.260789				0.247024				0.243676				0.264137				0.254464				0.240699
		0.263393				0.257812				0.260789				0.247024				0.243676				0.264137				0.254464				0.240699
		0.263393				0.257812				0.260789				0.247024				0.243676				0.264137				0.254464				0.240699
		0.263393				0.257812				0.260789				0.247024				0.243676				0.264137				0.254464				0.240699
		0.263393				0.257812				0.260789				0.247024				0.243676				0.264137				0.254464				0.240699
		0.263393				0.257812				0.260789				0.247024				0.243676				0.264137				0.254464				0.240699
		0.263393				0.257812				0.260789				0.247024				0.243676				0.264137				0.254464				0.240699
		0.263393				0.257812				0.260789				0.247024				0.243676				0.264137				0.254464				0.240699
		0.263393				0.257812				0.260789				0.247396				0.243676				0.264137				0.254464				0.240699
		0.263393				0.257812				0.260789				0.247396				0.243676				0.264137				0.254464				0.240699
		0.263393				0.257812				0.260789				0.247396				0.243676				0.264137				0.254464				0.240699
		0.263393				0.257812				0.260789				0.247396				0.243676				0.264137				0.254464				0.240699
		0.263393				0.257812				0.260789				0.247396				0.243676				0.264137				0.254464				0.240699
		0.263393				0.257812				0.260789				0.247396				0.243676				0.264137				0.254464				0.240699
		0.263393				0.257812				0.260789				0.247396				0.243676				0.264137				0.254464				0.240699
		0.263393				0.257812				0.260789				0.247396				0.243676				0.264137				0.254464				0.241071
		0.263393				0.257812				0.260789				0.247396				0.243676				0.264137				0.254464				0.241071
		0.263393				0.257812				0.260789				0.247396				0.243676				0.264137				0.254464				0.241071
		0.263393				0.257812				0.260789				0.247396				0.243676				0.264137				0.254464				0.241071
		0.263393				0.257812				0.260789				0.247396				0.243676				0.264137				0.254464				0.241071
		0.263393				0.257812				0.260789				0.247396				0.243676				0.264137				0.254464				0.241071
		0.263765				0.257812				0.260789				0.247396				0.243676				0.264137				0.254464				0.241071
		0.263765				0.257812				0.260789				0.247396				0.243676				0.264137				0.254464				0.241071
		0.263765				0.257812				0.260789				0.247396				0.243676				0.264137				0.254464				0.241071
		0.263765				0.257812				0.260789				0.247396				0.243676				0.264137				0.254464				0.241071
		0.263765				0.257812				0.260789				0.247396				0.243676				0.264137				0.254464				0.241071
		0.263765				0.257812				0.260789				0.247396				0.243676				0.264137				0.254464				0.241071
		0.263765				0.257812				0.260789				0.247396				0.243676				0.264137				0.254464				0.241071
		0.263765				0.257812				0.260789				0.247396				0.243676				0.264137				0.254464				0.241071
		0.263765				0.257812				0.260789				0.247396				0.243676				0.264137				0.254464				0.241071
		0.263765				0.257812				0.260789				0.247396				0.243676				0.264137				0.254464				0.241071
		0.263765				0.257812				0.260789				0.247396				0.243676				0.264137				0.254464				0.241071
		0.263765				0.257812				0.260789				0.247396				0.243676				0.264137				0.254464				0.241071
		0.263765				0.257812				0.260789				0.247396				0.243676				0.264137				0.254464				0.241071
		0.263765				0.257812				0.260789				0.247396				0.243676				0.264137				0.254464				0.241071
		0.263765				0.257812				0.260789				0.247396				0.243676				0.264137				0.254464				0.241071
		0.263765				0.257812				0.260789				0.247396				0.243676				0.264137				0.254464				0.241071
		0.263765				0.257812				0.260789				0.247396				0.243676				0.264137				0.254464				0.241071
		0.263765				0.257812				0.260789				0.247396				0.243676				0.264137				0.254464				0.241071
		0.263765				0.257812				0.260789				0.247396				0.243676				0.264137				0.254464				0.241071
		0.263765				0.257812				0.260789				0.247396				0.243676				0.264137				0.254464				0.241071
		0.263765				0.257812				0.260789				0.247396				0.243676				0.264137				0.254464				0.241071
		0.263765				0.257812				0.260789				0.247396				0.243676				0.264137				0.254464				0.241071
		0.263765				0.257812				0.260789				0.247396				0.243676				0.264137				0.254464				0.241071
		0.263765				0.257812				0.260789				0.247396				0.243676				0.264137				0.254836				0.241071
		0.263765				0.257812				0.260789				0.247396				0.243676				0.264137				0.254836				0.241071
		0.263765				0.257812				0.260789				0.247396				0.243676				0.264137				0.254836				0.241071
		0.263765				0.257812				0.260789				0.247396				0.243676				0.264137				0.254836				0.241071
		0.263765				0.257812				0.260789				0.247396				0.243676				0.264137				0.254836				0.241071
		0.263765				0.257812				0.260789				0.247396				0.243676				0.264137				0.254836				0.241071
		0.263765				0.257812				0.260789				0.247396				0.243676				0.264137				0.254836				0.241071
		0.263765				0.257812				0.260789				0.247396				0.243676				0.264137				0.254836				0.241071
		0.263765				0.257812				0.260789				0.247396				0.243676				0.264137				0.254836				0.241071
		0.263765				0.257812				0.260789				0.247396				0.243676				0.264137				0.254836				0.241071
		0.263765				0.257812				0.260789				0.247396				0.243676				0.264137				0.254836				0.241071
		0.263765				0.257812				0.260789				0.247396				0.243676				0.264137				0.254836				0.241071
		0.263765				0.257812				0.260789				0.247396				0.243676				0.264137				0.254836				0.241071
		0.263765				0.257812				0.260789				0.247396				0.243676				0.264137				0.254836				0.241071
		0.263765				0.257812				0.260789				0.247396				0.243676				0.264137				0.254836				0.241071
		0.263765				0.257812				0.260789				0.247396				0.243676				0.264137				0.254836				0.241071
		0.263765				0.257812				0.260789				0.247396				0.243676				0.264137				0.254836				0.241071
		0.263765				0.257812				0.260789				0.247396				0.243676				0.264137				0.254836				0.241071
		0.263765				0.257812				0.260789				0.247396				0.243676				0.264137				0.254836				0.241071
		0.263765				0.257812				0.260789				0.247396				0.243676				0.264137				0.254836				0.241071
		0.263765				0.257812				0.260789				0.247396				0.243676				0.264137				0.254836				0.241071
		0.263765				0.257812				0.260789				0.247396				0.243676				0.264137				0.254836				0.241071
		0.263765				0.257812				0.260789				0.247396				0.243676				0.264137				0.254836				0.241071
		0.263765				0.257812				0.260789				0.247396				0.243676				0.264137				0.254836				0.241071
		0.263765				0.257812				0.260789				0.247396				0.243676				0.264137				0.254836				0.241071
		0.263765				0.257812				0.261161				0.247396				0.243676				0.264137				0.254836				0.241071
		0.263765				0.257812				0.261161				0.247396				0.243676				0.264137				0.254836				0.241071
		0.263765				0.257812				0.261161				0.247396				0.243676				0.264137				0.254836				0.241071
		0.263765				0.257812				0.261161				0.247396				0.243676				0.264137				0.254836				0.241071
		0.263765				0.257812				0.261161				0.247396				0.243676				0.264137				0.254836				0.241071
		0.263765				0.257812				0.261161				0.247396				0.243676				0.264137				0.254836				0.241071
		0.263765				0.257812				0.261161				0.247396				0.243676				0.264137				0.254836				0.241071
		0.263765				0.257812				0.261161				0.247396				0.244048				0.264137				0.254836				0.241071
		0.263765				0.257812				0.261161				0.247396				0.244048				0.264137				0.254836				0.241071
		0.263765				0.257812				0.261161				0.247396				0.244048				0.264137				0.254836				0.241071
		0.263765				0.257812				0.261161				0.247396				0.244048				0.264137				0.254836				0.241071
		0.263765				0.257812				0.261161				0.247396				0.244048				0.264137				0.254836				0.241071
		0.263765				0.257812				0.261161				0.247396				0.244048				0.264509				0.254836				0.241071
		0.263765				0.257812				0.261161				0.247396				0.244048				0.264509				0.254836				0.241071
		0.263765				0.257812				0.261161				0.247396				0.244048				0.264509				0.254836				0.241071
		0.263765				0.257812				0.261161				0.247396				0.244048				0.264509				0.254836				0.241071
		0.263765				0.257812				0.261161				0.247396				0.244048				0.264509				0.254836				0.241071
		0.263765				0.257812				0.261161				0.247396				0.244048				0.264509				0.254836				0.241071
		0.263765				0.257812				0.261161				0.247396				0.244048				0.264509				0.254836				0.241071
		0.263765				0.257812				0.261161				0.247396				0.244048				0.264509				0.254836				0.241071
		0.263765				0.257812				0.261161				0.247396				0.244048				0.264509				0.254836				0.241443
		0.263765				0.257812				0.261161				0.247396				0.244048				0.264509				0.254836				0.241443
		0.263765				0.257812				0.261161				0.247396				0.244048				0.264509				0.254836				0.241443
		0.263765				0.257812				0.261161				0.247396				0.244048				0.264509				0.254836				0.241443
		0.263765				0.257812				0.261161				0.247396				0.244048				0.264509				0.254836				0.241443
		0.263765				0.257812				0.261161				0.247396				0.244048				0.264509				0.254836				0.241443
		0.263765				0.257812				0.261161				0.247396				0.244048				0.264509				0.254836				0.241443
		0.263765				0.258185				0.261161				0.247396				0.244048				0.264509				0.254836				0.241443
		0.263765				0.258185				0.261161				0.247396				0.244048				0.264509				0.254836				0.241443
		0.263765				0.258185				0.261161				0.247396				0.244048				0.264509				0.254836				0.241443
		0.263765				0.258185				0.261161				0.247396				0.244048				0.264509				0.254836				0.241443
		0.263765				0.258185				0.261161				0.247396				0.244048				0.264509				0.254836				0.241443
		0.263765				0.258185				0.261161				0.247396				0.244048				0.264509				0.254836				0.241443
		0.263765				0.258185				0.261161				0.247396				0.244048				0.264509				0.254836				0.241443
		0.263765				0.258185				0.261161				0.247396				0.244048				0.264509				0.254836				0.241443
		0.263765				0.258185				0.261161				0.247396				0.244048				0.264509				0.254836				0.241443
		0.263765				0.258185				0.261161				0.247396				0.244048				0.264509				0.254836				0.241443
		0.263765				0.258185				0.261161				0.247396				0.244048				0.264509				0.254836				0.241443
		0.263765				0.258185				0.261161				0.247396				0.244048				0.264509				0.254836				0.241443
		0.263765				0.258185				0.261161				0.247396				0.244048				0.264509				0.254836				0.241443
		0.263765				0.258185				0.261161				0.247396				0.244048				0.264509				0.254836				0.241443
		0.263765				0.258185				0.261161				0.247396				0.244048				0.264509				0.254836				0.241443
		0.263765				0.258185				0.261161				0.247396				0.244048				0.264509				0.254836				0.241443
		0.263765				0.258185				0.261161				0.247396				0.244048				0.264509				0.254836				0.241443
		0.263765				0.258185				0.261161				0.247396				0.244048				0.264509				0.254836				0.241443
		0.264137				0.258185				0.261161				0.247396				0.244048				0.264509				0.254836				0.241443
		0.264137				0.258185				0.261161				0.247396				0.244048				0.264509				0.254836				0.241443
		0.264137				0.258185				0.261161				0.247396				0.244048				0.264509				0.254836				0.241443
		0.264137				0.258185				0.261161				0.247396				0.244048				0.264509				0.254836				0.241443
		0.264137				0.258185				0.261161				0.247396				0.244048				0.264509				0.254836				0.241443
		0.264137				0.258185				0.261161				0.247396				0.244048				0.264509				0.254836				0.241443
		0.264137				0.258185				0.261161				0.247396				0.244048				0.264509				0.254836				0.241443
		0.264137				0.258185				0.261161				0.247396				0.244048				0.264509				0.254836				0.241443
		0.264137				0.258185				0.261161				0.247768				0.244048				0.264509				0.254836				0.241443
		0.264137				0.258185				0.261161				0.247768				0.244048				0.264509				0.254836				0.241443
		0.264137				0.258185				0.261161				0.247768				0.244048				0.264509				0.254836				0.241443
		0.264137				0.258185				0.261161				0.247768				0.244048				0.264509				0.254836				0.241443
		0.264137				0.258185				0.261161				0.247768				0.244048				0.264509				0.254836				0.241443
		0.264137				0.258185				0.261161				0.247768				0.244048				0.264509				0.254836				0.241443
		0.264137				0.258185				0.261161				0.247768				0.244048				0.264509				0.254836				0.241443
		0.264137				0.258185				0.261161				0.247768				0.244048				0.264509				0.254836				0.241443
		0.264137				0.258185				0.261161				0.247768				0.244048				0.264509				0.254836				0.241443
		0.264137				0.258185				0.261161				0.247768				0.244048				0.264509				0.254836				0.241443
		0.264137				0.258185				0.261161				0.247768				0.244048				0.264509				0.254836				0.241443
		0.264137				0.258185				0.261161				0.247768				0.244048				0.264509				0.254836				0.241443
		0.264137				0.258185				0.261161				0.247768				0.244048				0.264509				0.254836				0.241443
		0.264137				0.258185				0.261161				0.247768				0.244048				0.264509				0.254836				0.241443
		0.264137				0.258185				0.261161				0.247768				0.244048				0.264509				0.254836				0.241443
		0.264137				0.258185				0.261161				0.247768				0.244048				0.264509				0.254836				0.241443
		0.264137				0.258185				0.261161				0.247768				0.244048				0.264509				0.254836				0.241443
		0.264137				0.258185				0.261161				0.247768				0.244048				0.264509				0.254836				0.241443
		0.264137				0.258185				0.261161				0.247768				0.244048				0.264509				0.254836				0.241443
		0.264137				0.258185				0.261161				0.247768				0.244048				0.264509				0.254836				0.241443
		0.264137				0.258185				0.261161				0.247768				0.244048				0.264509				0.254836				0.241443
		0.264137				0.258185				0.261161				0.247768				0.244048				0.264509				0.254836				0.241443
		0.264137				0.258185				0.261161				0.247768				0.244048				0.264509				0.254836				0.241443
		0.264137				0.258185				0.261161				0.247768				0.244048				0.264509				0.254836				0.241443
		0.264137				0.258185				0.261161				0.247768				0.244048				0.264509				0.254836				0.241443
		0.264137				0.258185				0.261161				0.247768				0.244048				0.264509				0.254836				0.241443
		0.264137				0.258185				0.261161				0.247768				0.244048				0.264509				0.254836				0.241443
		0.264137				0.258185				0.261161				0.247768				0.244048				0.264509				0.254836				0.241443
		0.264137				0.258185				0.261161				0.247768				0.244048				0.264509				0.255208				0.241443
		0.264137				0.258185				0.261161				0.247768				0.244048				0.264509				0.255208				0.241443
		0.264137				0.258185				0.261161				0.247768				0.244048				0.264509				0.255208				0.241443
		0.264137				0.258185				0.261533				0.247768				0.244048				0.264509				0.255208				0.241443
		0.264137				0.258185				0.261533				0.247768				0.244048				0.264509				0.255208				0.241443
		0.264137				0.258185				0.261533				0.247768				0.244048				0.264509				0.255208				0.241443
		0.264137				0.258185				0.261533				0.247768				0.244048				0.264509				0.255208				0.241443
		0.264137				0.258185				0.261533				0.247768				0.244048				0.264509				0.255208				0.241443
		0.264137				0.258185				0.261533				0.247768				0.244048				0.264509				0.255208				0.241443
		0.264137				0.258185				0.261533				0.247768				0.244048				0.264509				0.255208				0.241443
		0.264137				0.258185				0.261533				0.247768				0.244048				0.264509				0.255208				0.241443
		0.264137				0.258185				0.261533				0.247768				0.244048				0.264509				0.255208				0.241443
		0.264137				0.258185				0.261533				0.247768				0.244048				0.264509				0.255208				0.241443
		0.264137				0.258185				0.261533				0.247768				0.244048				0.264509				0.255208				0.241443
		0.264137				0.258185				0.261533				0.247768				0.244048				0.264509				0.255208				0.241443
		0.264137				0.258185				0.261533				0.247768				0.244048				0.264509				0.255208				0.241443
		0.264137				0.258185				0.261533				0.247768				0.24442				0.264509				0.255208				0.241443
		0.264137				0.258185				0.261533				0.247768				0.24442				0.264509				0.255208				0.241443
		0.264137				0.258185				0.261533				0.247768				0.24442				0.264509				0.255208				0.241443
		0.264137				0.258185				0.261533				0.247768				0.24442				0.264509				0.255208				0.241443
		0.264137				0.258185				0.261533				0.247768				0.24442				0.264509				0.255208				0.241443
		0.264137				0.258185				0.261533				0.247768				0.24442				0.264509				0.255208				0.241443
		0.264137				0.258185				0.261533				0.247768				0.24442				0.264509				0.255208				0.241443
		0.264137				0.258185				0.261533				0.247768				0.24442				0.264881				0.255208				0.241443
		0.264137				0.258185				0.261533				0.247768				0.24442				0.264881				0.255208				0.241443
		0.264137				0.258185				0.261533				0.247768				0.24442				0.264881				0.255208				0.241443
		0.264137				0.258185				0.261533				0.247768				0.24442				0.264881				0.255208				0.241443
		0.264137				0.258185				0.261533				0.247768				0.24442				0.264881				0.255208				0.241815
		0.264137				0.258185				0.261533				0.247768				0.24442				0.264881				0.255208				0.241815
		0.264137				0.258185				0.261533				0.247768				0.24442				0.264881				0.255208				0.241815
		0.264137				0.258185				0.261533				0.247768				0.24442				0.264881				0.255208				0.241815
		0.264137				0.258185				0.261533				0.247768				0.24442				0.264881				0.255208				0.241815
		0.264137				0.258185				0.261533				0.247768				0.24442				0.264881				0.255208				0.241815
		0.264137				0.258185				0.261533				0.247768				0.24442				0.264881				0.255208				0.241815
		0.264137				0.258185				0.261533				0.247768				0.24442				0.264881				0.255208				0.241815
		0.264137				0.258185				0.261533				0.247768				0.24442				0.264881				0.255208				0.241815
		0.264137				0.258185				0.261533				0.247768				0.24442				0.264881				0.255208				0.241815
		0.264137				0.258185				0.261533				0.247768				0.24442				0.264881				0.255208				0.241815
		0.264137				0.258185				0.261533				0.247768				0.24442				0.264881				0.255208				0.241815
		0.264137				0.258185				0.261533				0.247768				0.24442				0.264881				0.255208				0.241815
		0.264137				0.258185				0.261533				0.247768				0.24442				0.264881				0.255208				0.241815
		0.264137				0.258185				0.261533				0.247768				0.24442				0.264881				0.255208				0.241815
		0.264137				0.258185				0.261533				0.247768				0.24442				0.264881				0.255208				0.241815
		0.264137				0.258185				0.261533				0.247768				0.24442				0.264881				0.255208				0.241815
		0.264137				0.258185				0.261533				0.247768				0.24442				0.264881				0.255208				0.241815
		0.264137				0.258185				0.261533				0.247768				0.24442				0.264881				0.255208				0.241815
		0.264137				0.258185				0.261533				0.247768				0.24442				0.264881				0.255208				0.241815
		0.264137				0.258185				0.261533				0.247768				0.24442				0.264881				0.255208				0.241815
		0.264137				0.258185				0.261533				0.247768				0.24442				0.264881				0.255208				0.241815
		0.264137				0.258185				0.261533				0.247768				0.24442				0.264881				0.255208				0.241815
		0.264137				0.258185				0.261533				0.247768				0.24442				0.264881				0.255208				0.241815
		0.264137				0.258185				0.261533				0.247768				0.24442				0.264881				0.255208				0.241815
		0.264137				0.258185				0.261533				0.247768				0.24442				0.264881				0.255208				0.241815
		0.264137				0.258185				0.261533				0.247768				0.24442				0.264881				0.255208				0.241815
		0.264137				0.258185				0.261533				0.247768				0.24442				0.264881				0.255208				0.241815
		0.264137				0.258185				0.261533				0.247768				0.24442				0.264881				0.255208				0.241815
		0.264137				0.258185				0.261533				0.247768				0.24442				0.264881				0.255208				0.241815
		0.264137				0.258185				0.261533				0.247768				0.24442				0.264881				0.255208				0.241815
		0.264137				0.258185				0.261533				0.247768				0.24442				0.264881				0.255208				0.241815
		0.264137				0.258185				0.261533				0.247768				0.24442				0.264881				0.255208				0.241815
		0.264137				0.258185				0.261533				0.247768				0.24442				0.264881				0.255208				0.241815
		0.264509				0.258185				0.261533				0.247768				0.24442				0.264881				0.255208				0.241815
		0.264509				0.258185				0.261533				0.247768				0.24442				0.264881				0.255208				0.241815
		0.264509				0.258185				0.261533				0.247768				0.24442				0.264881				0.255208				0.241815
		0.264509				0.258185				0.261533				0.247768				0.24442				0.264881				0.255208				0.241815
		0.264509				0.258185				0.261533				0.247768				0.24442				0.264881				0.255208				0.241815
		0.264509				0.258185				0.261533				0.247768				0.24442				0.264881				0.255208				0.241815
		0.264509				0.258185				0.261533				0.247768				0.24442				0.264881				0.255208				0.241815
[truncated: 8,138 more rows]

## Sheet: Supp_Fig_3
subject_phc_allocentric_boundary	mean_accs_phc_allocentric_boundary	bootstrap_phc_allocentric_boundary	ci_phc_allocentric_boundary	subject_ca1_allocentric_boundary	mean_accs_ca1_allocentric_boundary	bootstrap_ca1_allocentric_boundary	ci_ca1_allocentric_boundary	subject_ca23dg_allocentric_boundary	mean_accs_ca23dg_allocentric_boundary	bootstrap_ca23dg_allocentric_boundary	ci_ca23dg_allocentric_boundary	subject_phc_allocentric_goal	mean_accs_phc_allocentric_goal	bootstrap_phc_allocentric_goal	ci_phc_allocentric_goal	subject_ca1_allocentric_goal	mean_accs_ca1_allocentric_goal	bootstrap_ca1_allocentric_goal	ci_ca1_allocentric_goal	subject_ca23dg_allocentric_goal	mean_accs_ca23dg_allocentric_goal	bootstrap_ca23dg_allocentric_goal	ci_ca23dg_allocentric_goal
[truncated: 10,000 more rows]

[truncated: 6 more sheets: Supp_Fig_4, Supp_Fig_5, Supp_Fig_6, Supp_Fig_7, Supp_Fig_8, Supp_Fig_12]
